# Supplementary material for: Gene expression profiles of white bass (Morone chrysops) and hybrid striped bass (M. chrysops x M. saxatilis) gill tissue following Flavobacterium covae infection
Source: Comp Immunol Rep. 2024 Apr 19;6:200144. doi: 10.1016/j.cirep.2024.200144 (PMC11061238; doi:10.1016/j.cirep.2024.200144)
Supplement: Supplementary file 2 [file mmc2.xlsx]

## Sheet: Supplemental Table 1
Supplemental Table 1. Relative fold-change (FC) values of gene expression in white bass (WB) and hybrid striped bass (HSB) gill tissue after infection with Flavobacterium covae determined via RNA-Seq and reverse-transcription quantitative PCR (RT-qPCR). Values reported are fold-change values at times post infection (1 h, 4 h or 24 h). Fold-change + standard error is shown for qPCR. Gene-specific …
	Gene	WB 1 h FC		HSB 1 h FC
Symbol	Primers	RNA-Seq	qPCR	RNA-Seq	qPCR
OSTF1**	osmotic stress transcription factor	3.09	4.35 ± 0.26	3.04	4.95 ± 0.45
	F: TCACTTCCGCCAGCTCC
	R: GCACCAGAGGCACTGTGA
FOS	proto-oncogene c-Fos-like	-5.27	-6.42 ± 0.18	-6.08	-4.17 ± 0.42
	F: ATCACCCCAGTCTCAGGATTTC
	R: CATCCACTGCAAATCTGGGC
	Gene	WB 4 h FC		HSB 4 h FC
Symbol	Primers	RNA-Seq	qPCR	RNA-Seq	qPCR
SQSTM1	sequestosome-1 isoform X2	2.77	3.05 ± 0.31	2.25	2.73 ± 0.58
	F: GATGGGTGGAGCTAATGAGGG
	R: AGTCTCTGCACACCTTTGACT
C2CD2	C2 domain-containing protein 2-like	-3.84	-1.11 ± 0.34	-2.64	-1.56 ± 0.64
	F: GCCTCCAAAGTAGCTGGGAA
	R: TGAGAGCGGAACCTTTGACA
HAMP	hepcidin	4.21	4.94 ± 0.34
	F: GTCACCAGAAGATCTGAAGGAA
	R: CACCAAAGAGCACCACAATATC
IL-1β	interleukin-1 beta	17.67	4.05 ± 0.37	-2.46	-1.63 ± 0.45
	F: GGCATCAAGGGCACAAATTAC
	R: GAAGTGATGTTCGCCAGACT
IL-8***	interleukin-8	7.22	5.86 ± 0.26
	F: CTGGCCTTCGTGGCTATAA
	R: GATGGGTTTGCTCTCTGTTTG
	Gene	WB 24 h FC		HSB 24 h FC
Symbol	Primers	RNA-Seq	qPCR	RNA-Seq	qPCR
RPS27A	ubiquitin-40S ribosomal protein S27a	2.53	1.27 ± 0.35	2.37	2.27 ± 0.58
	F: ATTAGGAGTGAACCTGTGGTGG
	R: GTCTTCCCCGTGAGGGTTTT
KRT8	keratin, type II cytoskeletal 8-like	-2.27	-3.31 ± 0.56	-4.75	-7.28 ± 0.71
	F: GCGAGGAGCAGAGAATGAAC
	R: GACACAACTCTTCCTTCCTCCA
HAMP	hepcidin			133.41	114.65 ± 0.54
	see above
IL-8***	interleukin-8			71.98	137.66 ± 0.21
	see above
*Primers used for housekeeping gene TATA-box-binding protein (TBP):
	F: AAGTTGTACTCACAGGTGCCA
	R: GAGGGTGCTCCAGGTTCTAC
**Also referred to as TSC22D3
***Also referred to as CXCL8

## Sheet: Supplemental Table 2
Supplemental Table 2. All gene transcripts ("Feature"; 11119 unique transcripts) identified to be differentially expressed (DEGs, alpha=0.05) in at least one pairwise comparison of white bass (WB) and hybrid striped bass (HSB) gill tissue 1 h, 4 h, and 24 h after infection with Flavobacterium covae (n=6 per WB/HSB per group at 1 h and 24 h, n=5 per group at 4 h) relative to the species-specific 0…
Feature	Gene Name	GO ID	WB 1 h FDR	WB 1 h logFC	WB 4 h FDR	WB 4 h logFC	WB 24 h FDR	WB 24 h logFC	HSB 1 h FDR	HSB 1 h logFC	HSB 4 h FDR	HSB 4 h logFC	HSB 24 h FDR	HSB 24 h logFC
GAZY01000451.1	tolloid-like protein 1 isoform X1	GO:0004222	-	-	-	-	-	-	-	-	-	-	0.0208672	2.85103
GAZY01000520.1	membrane-spanning 4-domains subfamily A member 15	GO:0016021	-	-	0.00245116	3.72914	0.00544091	3.86894	-	-	-	-	-	-
GAZY01000847.1	probable CCR4-associated factor 1 homolog 7	GO:0004535	-	-	-	-	-	-	-	-	0.0286325	3.42747	-	-
GAZY01000976.1			-	-	-	-	-	-	-	-	-	-	0.012443	-2.0014
GAZY01001024.1	mitochondrial carrier protein, putative	GO:0016021	-	-	-	-	-	-	-	-	-	-	0.0377097	2.76376
GAZY01001637.1			-	-	-	-	-	-	-	-	-	-	0.0114023	2.45901
GAZY01002077.1	nucleoporin p54 isoform X1	GO:0044613	0.0492368	0.923661	0.00956825	1.03518	0.00882521	1.19788	-	-	-	-	0.0085819	1.22349
GAZY01003446.1	coronin-B-like isoform X1	GO:0015629	-	-	-	-	-	-	-	-	0.00936317	3.73532	-	-
GAZY01003483.1	galactose-3-O-sulfotransferase 2-like isoform X2	GO:0005794	0.0419936	2.75304	-	-	-	-	-	-	-	-	-	-
GAZY01004449.1	ribosomal protein L19	GO:0003723	-	-	-	-	-	-	-	-	-	-	0.0339237	2.84336
GAZY01005874.1			-	-	0.0234981	1.53234	-	-	-	-	-	-	0.00174195	1.71148
GAZY01006261.1			-	-	-	-	-	-	-	-	-	-	0.0329362	-1.85557
GAZY01006555.1	glyceraldehyde-3-phosphate dehydrogenase-like	GO:0050661	8.07215e-06	1.16501	0.0205448	1.22821	0.012978	1.56035	-	-	-	-	0.0151004	1.0734
GAZY01006797.1	N-lysine methyltransferase SMYD2	GO:0008168	-	-	0.0436396	3.35889	-	-	-	-	0.0439693	2.097	-	-
GAZY01007065.1	Tmtops protein	GO:0016021	-	-	0.029901	3.39338	-	-	-	-	-	-	-	-
GAZY01007346.1	frizzled -like 1	GO:0007275	-	-	-	-	-	-	-	-	-	-	0.0118241	1.42425
GAZY01007391.1	synaptopodin 2-like protein	GO:0007519	-	-	-	-	-	-	0.0189077	3.74554	0.0214432	3.33998	-	-
GAZY01007862.1	synaptotagmin-10 isoform X2	GO:0016021	-	-	-	-	-	-	0.0276638	-3.77827	0.0250339	-3.71774	-	-
GAZY01008302.1	major histocompatibility complex class I-related gene protein-like isoform X1	GO:0016021	-	-	-	-	0.0181509	-2.85893	-	-	-	-	-	-
GAZY01010897.1	moesin/ezrin/radixin homolog 1	GO:0003777	-	-	-	-	-	-	-	-	-	-	0.0242744	2.996
GAZY01011529.1			0.0461429	2.41578	-	-	-	-	-	-	-	-	0.0198411	2.82934
GAZY01011577.1	40S ribosomal protein S5-like	GO:0005739	0.00495761	4.46238	-	-	-	-	-	-	-	-	-	-
GAZY01011590.1	solute carrier family 25 member 53	GO:0016021	-	-	-	-	-	-	-	-	-	-	0.00259592	3.70297
GAZY01011626.1			-	-	-	-	-	-	-	-	-	-	0.0198255	2.28336
GAZY01011719.1	myosin-7-like isoform X2	GO:0016459	-	-	-	-	-	-	-	-	0.0282135	2.7938	-	-
GAZY01012818.1	mitofusin-1-like isoform X1	GO:0005741	-	-	-	-	-	-	-	-	0.0451166	-2.62735	0.00800926	-3.80698
GAZY01012944.1	serine/threonine-protein phosphatase with EF-hands 2-like	GO:0004721	-	-	-	-	-	-	-	-	0.0273812	-3.49562	-	-
GAZY01014200.1	chitin synthase chs-1-like	GO:0016021	-	-	-	-	0.0169615	3.64774	-	-	-	-	0.0356497	2.80557
GAZY01015297.1	ras-like GTP-binding protein O-RHO	GO:0008360	0.0134515	0.95328	-	-	3.36393e-05	1.13516	-	-	-	-	0.0186863	0.793033
GAZY01016173.1			-	-	-	-	-	-	-	-	-	-	0.0201197	7.04365
GAZY01017145.1	peptidylprolyl isomerase	GO:0003755	-	-	-	-	-	-	-	-	-	-	0.0229625	3.31368
GAZY01017834.1	cyclic AMP-responsive element-binding protein 5-like isoform X2	GO:0005634	-	-	-	-	-	-	-	-	-	-	0.019461	2.53152
GAZY01018031.1	putative ribosomal protein L15	GO:0005840	-	-	-	-	-	-	-	-	-	-	0.0352601	2.81567
GAZY01018354.1			-	-	-	-	-	-	-	-	-	-	0.00910376	3.3309
GAZY01018374.1	bone morphogenetic protein 10	GO:0005615	-	-	-	-	-	-	-	-	-	-	0.0239579	1.72222
GAZY01018677.1	eosinophil peroxidase	GO:0004601	5.90247e-05	1.93237	0.0253442	1.52455	0.00687645	3.4852	-	-	-	-	1.0394e-11	-4.01926
GAZY01019560.1	myosin-binding protein C, cardiac-type isoform X1	GO:0005515	-	-	-	-	0.00487604	3.28682	-	-	0.00267879	3.41934	0.000207952	3.97054
GAZY01020068.1	dipeptidyl peptidase 9-like isoform X1	GO:0008236	-	-	-	-	-	-	-	-	-	-	0.000651594	1.04335
GAZY01020226.1			-	-	-	-	0.000676976	2.0782	-	-	-	-	8.52623e-05	2.2888
GAZY01020378.1	bone morphogenetic protein 10-like	GO:0005576	-	-	-	-	-	-	-	-	-	-	0.000157565	1.81191
GAZY01021027.1	ubiquitin	GO:0016579	-	-	-	-	-	-	-	-	-	-	0.000440308	0.645073
GAZY01021250.1			-	-	-	-	-	-	-	-	-	-	0.0308549	2.49278
GAZY01021776.1			-	-	-	-	-	-	-	-	-	-	0.0405394	2.58336
GAZY01022238.1	60S ribosomal protein L3-like	GO:0005840	-	-	-	-	-	-	0.0337922	1.04986	3.15032e-06	1.58345	0.00804847	1.80983
GAZY01022265.1	60S ribosomal protein L19-3	GO:0003723	0.0217093	4.18154	-	-	0.0184915	3.53984	-	-	-	-	-	-
GAZY01022407.1	myosin light chain 2	GO:0005509	0.0134515	0.910514	-	-	-	-	-	-	3.58519e-05	1.44087	1.32879e-06	2.43657
GAZY01023959.1	sarcoplasmic/endoplasmic reticulum calcium ATPase 1 isoform X2	GO:0005783	0.0492368	0.832445	-	-	-	-	-	-	0.00010547	1.29188	0.00416934	1.35723
GAZY01025104.1			-	-	-	-	0.0281993	1.43334	-	-	-	-	-	-
GAZY01025320.1			-	-	0.0479759	3.17346	-	-	-	-	-	-	-	-
GAZY01025909.1	leptin a	GO:0005576	-	-	0.043536	-3.93948	-	-	-	-	-	-	0.000427102	5.92722
GAZY01026099.1	perilipin-3-like isoform X1	GO:0043476	-	-	-	-	-	-	0.0283306	2.93333	-	-	0.0183858	2.7019
GAZY01026403.1	ribonuclease inhibitor-like	GO:0005515	-	-	0.0109265	-1.58094	-	-	-	-	-	-	-	-
GAZY01027394.1	ninjurin-1-like isoform X1	GO:0016021	0.00485755	0.903158	0.0335513	1.00449	-	-	-	-	-	-	0.0275421	1.35084
GAZY01029937.1	ribosomal protein S25	GO:0005840	-	-	-	-	-	-	-	-	-	-	0.0211025	3.46594
GAZY01029997.1	sodium/potassium/calcium exchanger 5 isoform X1	GO:0005623	-	-	-	-	-	-	-	-	0.01048	2.57768	-	-
GAZY01030402.1	elongation factor-1 alpha	GO:0003746	7.3289e-14	5.70486	-	-	0.0300956	3.18424	-	-	-	-	-	-
GAZY01030547.1			-	-	-	-	-	-	-	-	-	-	0.00054283	4.26448
GAZY01030703.1	ribosomal protein L13	GO:0003735	0.0140747	4.49983	0.0176869	3.70817	0.0182517	3.87453	-	-	-	-	0.0374634	2.76846
GAZY01031051.1	obscurin isoform X15	GO:0005085	-	-	0.00310695	-4.61345	-	-	-	-	-	-	-	-
GAZY01031802.1	Alpha-tectorin	GO:0007160	-	-	-	-	-	-	-	-	-	-	0.0257823	1.56893
GAZY01032175.1			0.00438633	0.960611	-	-	-	-	-	-	5.63776e-07	1.43998	0.000142933	1.75595
GAZY01032466.1	ubiquitin carboxyl-terminal hydrolase 15 isoform X1	GO:0004843	0.0321112	3.4542	-	-	-	-	-	-	0.0108031	-3.70514	-	-
GAZY01032547.1	cyclic nucleotide-gated cation channel alpha-3 isoform X3	GO:0005221	0.0134399	4.09214	-	-	-	-	-	-	-	-	-	-
GAZY01032850.1	LIM domain-containing protein 1-like	GO:0045892	-	-	-	-	-	-	0.0182185	2.40733	-	-	0.0153028	2.60516
GAZY01032871.1	Centrin, putative (macronuclear)	GO:0005737	0.00153154	4.66482	-	-	0.00421963	4.24834	-	-	-	-	0.0116286	3.50337
GAZY01033047.1	Glyceraldehyde-3-phosphate dehydrogenase 1	GO:0050661	-	-	-	-	-	-	-	-	-	-	0.00666741	3.6065
GAZY01033387.1	ribosomal protein s14, putative	GO:0005840	0.0241227	4.21354	0.0370312	3.4017	0.00256265	4.75325	-	-	-	-	0.0374634	2.76846
GAZY01034469.1	nebulin isoform X8	GO:0003779	-	-	0.0384512	-1.78591	-	-	-	-	-	-	-	-
GAZY01034559.1			-	-	-	-	-	-	0.0268766	-3.46044	-	-	-	-
GAZY01034826.1	Archaeal ribosomal protein S17P	GO:0003735	0.00339808	5.37057	-	-	-	-	-	-	-	-	-	-
GAZY01035143.1	ribosomal protein L36	GO:0005840	-	-	-	-	-	-	-	-	-	-	0.0182246	2.61747
GAZY01036238.1	thrombospondin-4-B-like isoform X2	GO:0005576	0.00376059	1.05105	-	-	0.0260801	1.1047	-	-	-	-	-	-
GAZY01036740.1	cytoplasmic polyadenylation element-binding protein 4-like isoform X2	GO:0003730	0.0159466	1.29981	-	-	-	-	-	-	-	-	0.000552088	1.15026
GAZY01036931.1			-	-	-	-	-	-	-	-	0.0103318	1.77224	0.0249461	1.32748
GAZY01037007.1			-	-	-	-	-	-	-	-	0.0151384	0.855092	0.0029718	1.13693
GAZY01037035.1			-	-	-	-	-	-	-	-	0.000920234	-1.00552	1.11875e-13	-1.77162
GAZY01037278.1	collagen alpha-1(XXVIII) chain	GO:0005581	-	-	0.0201989	4.35215	0.0386319	3.48519	-	-	-	-	-	-
GAZY01037655.1	actin-related protein 2/3 complex subunit 5-like	GO:0034314	0.000314058	0.690202	0.0353379	0.584477	0.0208937	0.547485	-	-	0.0309079	0.816663	4.98782e-05	1.09505
GAZY01037973.1	14-3-3 protein	GO:0004497	-	-	-	-	-	-	-	-	-	-	0.0429929	3.65967
GAZY01038399.1			-	-	-	-	-	-	-	-	0.0471212	1.14432	-	-
GAZY01038585.1			-	-	-	-	-	-	-	-	0.0232339	1.29899	-	-
GAZY01039035.1	DET1- and DDB1-associated protein 1	GO:0032434	0.0489215	0.643743	-	-	-	-	-	-	-	-	0.00122719	1.03177
GAZY01039725.1	ankyrin repeat and SOCS box protein 15-like isoform X1	GO:0005515	-	-	-	-	-	-	-	-	-	-	0.03008	2.93057
GAZY01039831.1			-	-	-	-	-	-	-	-	0.0321943	3.16829	0.00876714	3.35664
GAZY01039840.1			-	-	-	-	-	-	-	-	0.0358587	3.10054	-	-
GAZY01039889.1	unconventional myosin-VIIa-like isoform X2	GO:0016459	-	-	-	-	-	-	-	-	0.0375457	-3.20862	-	-
GAZY01040240.1	leucine-rich repeat and transmembrane domain-containing protein 2-like	GO:0016021	-	-	-	-	-	-	-	-	-	-	0.0358018	2.80323
GAZY01040250.1	40S ribosomal protein S17-like	GO:0005840	-	-	-	-	-	-	-	-	-	-	0.0248264	3.03623
GAZY01040798.1	Leukocyte elastase inhibitor	GO:0005615	-	-	-	-	-	-	-	-	-	-	0.0430295	1.75324
GAZY01041481.1	galectin-3-like isoform X2	GO:0030246	-	-	-	-	-	-	-	-	-	-	0.0419801	1.52695
GAZY01041667.1			0.0266316	0.871178	-	-	-	-	-	-	-	-	0.0162118	1.23482
GAZY01041701.1			-	-	0.0432518	-3.59961	-	-	-	-	-	-	-	-
GAZY01041760.1	small conductance calcium-activated potassium channel protein 3-like isoform X1	GO:0016021	0.0307062	-3.59867	-	-	-	-	-	-	-	-	-	-
GAZY01042353.1	large subunit ribosomal protein L27Ae	GO:0015934	-	-	-	-	-	-	-	-	-	-	0.0178181	3.25731
GAZY01042703.1	myosin-11-like isoform X1	GO:0016459	-	-	0.0402855	-3.61359	-	-	-	-	-	-	-	-
GAZY01042976.1	chitinase 1	GO:0005576	-	-	-	-	0.0399874	1.86133	-	-	-	-	-	-
GAZY01043662.1			-	-	-	-	-	-	-	-	-	-	0.0282398	2.97841
GAZY01043666.1	gamma-aminobutyric acid receptor subunit rho-3-like	GO:0005887	-	-	-	-	-	-	-	-	-	-	0.00824122	3.50074
GAZY01043827.1			-	-	-	-	-	-	-	-	0.0349526	2.35801	0.0135119	2.4874
GAZY01043893.1			-	-	-	-	-	-	-	-	-	-	1.59658e-05	2.5359
GAZY01044038.1	ribosomal protein l4	GO:0005840	0.00961527	4.55566	-	-	-	-	-	-	-	-	0.015828	3.34792
GAZY01044075.1	stromal interaction molecule 2-like	GO:0005246	-	-	0.0155241	3.68037	0.00711799	3.9753	-	-	-	-	0.00546056	2.64818
GAZY01044191.1			-	-	-	-	-	-	-	-	2.91707e-05	2.61406	0.00608069	2.09678
GAZY01044202.1	BTB/POZ domain-containing protein KCTD5-like isoform X4	GO:0051260	-	-	-	-	-	-	-	-	0.040056	-1.13633	-	-
GAZY01044550.1	protein phosphatase 1 regulatory subunit 3A isoform X2	GO:0016021	-	-	-	-	-	-	-	-	0.00422182	3.07392	0.0167431	2.99214
GAZY01044920.1	collagen alpha-1(I) chain isoform X2	GO:0005581	-	-	-	-	-	-	0.0453322	-3.23964	0.0370324	-3.17885	-	-
GAZY01045167.1	PNAS-117	GO:0016021	0.0290178	0.796046	-	-	0.00497539	1.10707	-	-	-	-	0.00597659	0.852722
GAZY01045255.1	ankyrin repeat domain-containing protein 1	GO:0005515	-	-	0.0270628	2.36754	-	-	-	-	0.0205873	1.77773	1.45278e-05	4.46249
GAZY01045489.1	chloride intracellular channel protein 6-like isoform X1	GO:0005737	0.036131	4.00487	-	-	-	-	-	-	0.0358623	3.23975	-	-
GAZY01045643.1	zinc finger and SCAN domain-containing protein 32-like	GO:0003676	-	-	0.00905823	1.39921	0.00987401	1.079	-	-	2.40819e-05	1.81544	0.0241198	1.07087
GAZY01046474.1	heat shock protein 90 beta	GO:0005524	-	-	-	-	-	-	-	-	-	-	0.0145172	3.41923
GAZY01046517.1	tropomyosin alpha-3 chain isoform X2	GO:0005515	0.000435254	1.33581	-	-	0.0248641	1.57403	0.0254014	1.37243	1.79139e-15	2.01047	1.90805e-06	2.41897
GAZY01046537.1	nucleotide-binding oligomerization domain-containing protein 2	GO:0005737	-	-	0.0199662	-2.03699	-	-	-	-	-	-	-	-
GAZY01046632.1	ETS translocation variant 4 isoform X1	GO:0005634	0.0349223	1.0226	-	-	-	-	-	-	-	-	-	-
GAZY01046963.1			-	-	-	-	-	-	-	-	-	-	0.0331824	2.1392
GAZY01047682.1	serine protease HTRA1-like	GO:0006508	-	-	-	-	-	-	-	-	-	-	0.0347521	-2.56066
GAZY01048069.1	dynein light chain 2, cytoplasmic	GO:0005868	-	-	-	-	0.035011	3.28459	-	-	-	-	-	-
GAZY01048643.1	hepatic leukemia factor-like isoform X1	GO:0005634	0.00018566	1.68275	-	-	0.0151365	1.67423	4.08053e-08	1.75555	2.63509e-05	1.474	-	-
GAZY01048772.1	growth/differentiation factor 7	GO:0005576	-	-	-	-	-	-	-	-	-	-	0.0352601	2.81567
GAZY01049211.1			-	-	-	-	-	-	-	-	-	-	0.00437635	-2.52542
GAZY01049414.1	Peptidyl-prolyl cis-trans isomerase	GO:0005758	-	-	-	-	-	-	-	-	-	-	0.0232594	3.34251
GAZY01049449.1	homeobox protein HOX3-like	GO:0005634	0.025347	-3.6571	-	-	-	-	-	-	-	-	-	-
GAZY01049610.1	stress-associated endoplasmic reticulum protein 1	GO:0005783	0.0407367	1.07756	-	-	-	-	-	-	0.0287055	0.801499	0.000147644	1.10165
GAZY01050195.1	V-set domain-containing T-cell activation inhibitor 1	GO:0016020	-	-	-	-	0.0310822	-2.19715	-	-	-	-	-	-
GAZY01050323.1	interleukin 2	GO:0005576	-	-	-	-	-	-	-	-	-	-	0.0107775	2.41291
GAZY01050462.1	ADP,ATP carrier protein 1, mitochondrial	GO:0055085	0.00139744	3.267	-	-	-	-	-	-	-	-	-	-
GAZY01050559.1	Cell division control protein 42	GO:0035088	-	-	-	-	-	-	-	-	-	-	0.00651483	0.599388
GAZY01050999.1	forkhead box protein N1	GO:0005634	-	-	-	-	-	-	-	-	-	-	0.0257988	-2.19587
GAZY01051388.1	T-box transcription factor TBX20 isoform X1	GO:0003313	-	-	-	-	-	-	0.00148661	4.30258	-	-	0.0305106	2.92058
GAZY01051451.1	high density lipoprotein receptor hdl	GO:0003723	-	-	-	-	0.0344331	-3.75663	-	-	-	-	-	-
GAZY01051609.1			-	-	-	-	-	-	0.0331241	-3.47468	-	-	0.0300214	-3.27913
GAZY01051675.1	transitional endoplasmic reticulum ATPase-like	GO:0005524	-	-	-	-	-	-	-	-	-	-	0.0163483	1.90607
GAZY01051812.1	transcription factor COE2 isoform X1	GO:0005634	-	-	-	-	-	-	-	-	-	-	0.0285008	-3.1806
GAZY01052057.1	serotonin N-acetyltransferase	GO:0005737	-	-	-	-	-	-	-	-	-	-	0.00498227	3.61585
GAZY01052114.1	actin filament-associated protein 1 isoform X3	GO:0009966	-	-	-	-	-	-	-	-	0.0239969	-3.3903	-	-
GAZY01052647.1	60S ribosomal protein L21-1-like	GO:0003735	0.0380542	2.47195	-	-	-	-	-	-	-	-	-	-
GAZY01053213.1			-	-	-	-	-	-	-	-	0.00986281	-1.95136	-	-
GAZY01053275.1			-	-	-	-	0.0388076	2.76868	-	-	-	-	-	-
GAZY01053812.1	beta-taxilin-like	GO:0019905	0.00223526	1.17143	0.0231033	1.21855	0.014206	1.39941	-	-	0.000360543	0.982022	0.00620497	1.5336
GAZY01053851.1	elongation factor 1-delta-like isoform X1	GO:0006412	-	-	-	-	0.00909619	3.03878	-	-	-	-	-	-
GAZY01054140.1	transmembrane protein 79	GO:0016020	-	-	0.000143899	0.763884	-	-	-	-	-	-	0.00377317	1.02312
GAZY01054254.1	troponin T, cardiac muscle isoforms-like	GO:0005861	0.0481482	0.746278	0.0078828	1.17396	-	-	-	-	-	-	-	-
GAZY01054265.1	eukaryotic translation initiation factor 4E-1A-like	GO:0003743	-	-	-	-	-	-	-	-	-	-	0.000243571	1.42908
GAZY01054350.1	D(1) dopamine receptor-like	GO:0005887	-	-	-	-	-	-	-	-	-	-	0.0496444	-2.77558
GAZY01054441.1	receptor-type tyrosine-protein phosphatase epsilon-like isoform X5	GO:0004725	-	-	-	-	-	-	0.0232825	0.830955	-	-	-	-
GAZY01054526.1	endothelin-3-like	GO:0005576	-	-	-	-	-	-	-	-	-	-	0.0441613	-2.93588
GAZY01054714.1	sodium/potassium/calcium exchanger 5	GO:0005623	0.0105951	-2.69997	-	-	-	-	-	-	0.0273734	2.47688	-	-
GAZY01055192.1	myosin-binding protein C, fast-type-like isoform X7	GO:0005515	-	-	-	-	-	-	-	-	1.0459e-06	1.36584	0.00305191	1.57181
GAZY01055201.1	cytosolic phospholipase A2 zeta-like	GO:0004620	-	-	0.0189637	4.17154	0.0386524	3.45937	-	-	-	-	1.88304e-09	-3.79701
GAZY01055394.1	putative ribosomal protein L18a	GO:0005840	-	-	-	-	-	-	0.0295251	3.6353	-	-	0.0100484	3.29578
GAZY01055491.1	thyrotropin receptor-like	GO:0004996	0.0474153	-2.89033	-	-	-	-	-	-	-	-	-	-
GAZY01055821.1	potassium voltage-gated channel subfamily V member 1	GO:0005249	-	-	-	-	0.0232148	3.67549	-	-	-	-	-	-
GAZY01055865.1	Nploc4 protein	GO:0046872	0.0136823	1.44425	-	-	-	-	-	-	-	-	-	-
GAZY01056123.1	5-hydroxytryptamine receptor 3A isoform X1	GO:0016021	-	-	-	-	-	-	-	-	-	-	0.0137463	2.80762
GAZY01056536.1	P protein	GO:0016021	-	-	-	-	0.0398264	3.23858	-	-	-	-	-	-
GAZY01056545.1	hemoglobin subunit beta-2	GO:0005833	-	-	0.0128637	1.47794	0.00530405	1.66769	-	-	-	-	-	-
GAZY01056551.1	interferon alpha/beta receptor 1a isoform X1	GO:0016020	0.0320274	0.7232	-	-	0.0221179	0.757253	-	-	-	-	8.22935e-05	1.41507
GAZY01056564.1	serotransferrin-1-like isoform X4	GO:0005615	-	-	-	-	-	-	-	-	-	-	0.0388038	1.14173
GAZY01056614.1	heat shock protein 90	GO:0005829	-	-	-	-	-	-	-	-	-	-	0.0122574	4.79862
GAZY01057033.1			-	-	-	-	-	-	-	-	-	-	2.32006e-07	7.6145
GAZY01057655.1			-	-	-	-	-	-	0.0495956	-3.2695	-	-	-	-
GAZY01058237.1	alpha-tubulin (macronuclear)	GO:0005874	-	-	-	-	-	-	-	-	-	-	0.00685677	4.56777
GAZY01058508.1	ras-related protein Rab-22A	GO:0003924	-	-	-	-	0.024413	1.05395	-	-	-	-	-	-
GAZY01058510.1	ribosomal protein S13	GO:0003723	-	-	-	-	-	-	-	-	-	-	0.0203492	3.2754
GAZY01058780.1			0.000119403	0.973169	0.00280822	0.972791	2.74005e-05	1.04496	-	-	-	-	5.55414e-07	1.95774
GAZY01060312.1			-	-	-	-	-	-	0.0385197	-1.2405	-	-	7.41125e-07	-3.08204
GAZY01060322.1			-	-	0.0301286	-3.99264	-	-	-	-	-	-	-	-
GAZY01060471.1			-	-	-	-	0.0290171	1.93884	-	-	0.00729614	1.2664	0.00814868	-1.54967
GAZY01060713.1			-	-	0.0180624	3.61464	-	-	-	-	-	-	2.26535e-06	7.81155
GAZY01061080.1			-	-	-	-	-	-	-	-	-	-	0.010622	-1.40739
GAZY01061122.1	sarcalumenin isoform X2	GO:0005525	-	-	-	-	-	-	-	-	0.00684647	1.27527	-	-
GAZY01061173.1	abl interactor 2-like isoform X5	GO:0008154	-	-	0.00108638	-1.1025	-	-	-	-	0.0461806	-0.542661	-	-
GAZY01061209.1			-	-	-	-	-	-	-	-	-	-	9.63798e-06	4.41744
GAZY01061279.1	myosin regulatory light chain 2, skeletal muscle isoform	GO:0005509	-	-	-	-	-	-	-	-	-	-	0.00243952	1.56282
GAZY01062034.1	Rho-related GTP-binding protein RhoG	GO:0003924	-	-	-	-	-	-	-	-	-	-	3.46331e-06	4.41285
GAZY01062404.1	rap1 GTPase-activating protein 1-like	GO:0051056	-	-	0.0242515	-1.54741	-	-	-	-	-	-	0.0261704	-1.40155
GAZY01062619.1	Actin-related protein 2/3 complex subunit 4	GO:0003779	0.000314058	0.734942	-	-	0.00377165	0.731024	-	-	-	-	0.00117011	0.700772
GAZY01063070.1	60S ribosomal protein L4/L1/L2	GO:0005840	0.00193563	3.16941	-	-	0.0445004	2.59989	-	-	-	-	-	-
GAZY01063446.1	SAM pointed domain-containing Ets transcription factor isoform X2	GO:0005634	-	-	-	-	-	-	-	-	-	-	0.0380868	-1.15931
GAZY01063756.1	immunoglobulin D	GO:0016021	-	-	-	-	0.00322075	-1.25074	-	-	0.011936	-1.10189	-	-
GAZY01063919.1	inter-alpha-trypsin inhibitor heavy chain H3-like	GO:0004867	-	-	0.00122066	-1.35891	-	-	-	-	-	-	-	-
GAZY01064397.1			-	-	-	-	0.0056042	2.40713	-	-	-	-	0.00808149	2.14993
GAZY01064473.1	brain protein I3	GO:0016021	-	-	-	-	0.00657783	0.626895	0.00656014	0.516397	-	-	0.000372262	0.667389
GAZY01064575.1	ATP-dependent RNA helicase DDX39A-like	GO:0000346	-	-	-	-	-	-	-	-	0.0259909	0.355352	2.14227e-07	0.951301
GAZY01064686.1	PEX5-related protein	GO:0005515	-	-	-	-	-	-	-	-	0.00907979	-3.05239	-	-
GAZY01064719.1	PREDICTED: LOW QUALITY PROTEIN: desmoglein-2-like	GO:0016020	-	-	0.00680815	-1.99138	-	-	-	-	-	-	-	-
GAZY01064903.1	transmembrane protein, putative	GO:0016021	-	-	-	-	-	-	-	-	-	-	0.037867	-2.97886
GAZY01064924.1			0.0286895	1.43118	-	-	0.00996689	1.74876	-	-	-	-	-	-
GAZY01065026.1	ubiquitin-40S ribosomal protein S27a	GO:0005634	0.000256222	0.930853	0.00225525	0.833505	0.00155228	1.34078	0.0197678	0.51116	0.0343253	0.550787	1.62278e-06	1.24486
GAZY01065375.1	40s ribosomal protein S15	GO:0003723	0.0421322	1.96762	-	-	-	-	-	-	-	-	-	-
GAZY01065744.1	calmodulin-like protein 6	GO:0005509	-	-	-	-	-	-	-	-	-	-	0.0232571	3.06003
GAZY01065804.1	beta,beta-carotene 9',10'-oxygenase	GO:0016702	-	-	-	-	-	-	-	-	-	-	0.00252152	5.2055
GAZY01065817.1	histone H2B	GO:0000786	-	-	-	-	0.0339091	2.93443	-	-	-	-	0.0104701	3.84452
GAZY01065861.1	mitogen-activated protein kinase kinase kinase kinase 3 isoform X4	GO:0005524	-	-	-	-	-	-	-	-	-	-	0.00243521	-1.26247
GAZY01065991.1	isocitrate dehydrogenase	GO:0000287	-	-	-	-	-	-	-	-	-	-	0.0310568	2.96854
GAZY01066243.1			-	-	-	-	-	-	0.0305598	3.47874	-	-	0.0105401	3.32565
GAZY01066774.1			-	-	-	-	-	-	-	-	-	-	9.76883e-05	-2.36655
GAZY01066796.1			0.00208695	0.92512	-	-	-	-	-	-	-	-	0.0496444	0.80318
GAZY01066944.1			-	-	-	-	-	-	-	-	-	-	0.0156213	-1.32187
GAZY01067515.1	guanine nucleotide-binding protein G(olf) subunit alpha isoform X2	GO:0005525	-	-	-	-	0.0095592	1.75832	-	-	-	-	0.0316617	0.91139
GAZY01067765.1	zinc finger protein GLIS1 isoform X1	GO:0003676	-	-	-	-	-	-	-	-	0.0133035	-2.75983	-	-
GAZY01067844.1	prostaglandin E2 receptor EP3 subtype isoform X2	GO:0016021	0.00213277	4.64762	-	-	0.00143952	4.5409	-	-	-	-	-	-
GAZY01068023.1			-	-	-	-	-	-	-	-	0.022534	1.01956	-	-
GAZY01068377.1	arf-GAP domain and FG repeat-containing protein 1 isoform X2	GO:0005096	-	-	0.0148686	-0.770978	-	-	-	-	-	-	-	-
GAZY01068879.1	Mitogen-activated protein kinase kinase kinase 4	GO:0008270	-	-	-	-	-	-	-	-	0.0239969	-3.3903	-	-
GAZY01068931.1	voltage-dependent L-type calcium channel subunit beta-1 isoform X2	GO:0005891	-	-	-	-	-	-	0.0199365	-2.37646	-	-	0.00934107	-2.35669
GAZY01069162.1	60S ribosomal protein L38	GO:0014069	0.00167854	1.10631	-	-	8.44926e-05	1.26268	-	-	-	-	5.68884e-06	1.30038
GAZY01069435.1	dual oxidase maturation factor 1-like	GO:0005789	0.0421322	-2.55194	-	-	-	-	-	-	-	-	-	-
GAZY01069459.1	homeobox protein Hox-D9b	GO:0005634	0.0472801	-3.54866	-	-	-	-	-	-	-	-	-	-
GAZY01069681.1	ATP-dependent 6-phosphofructokinase, muscle type	GO:0005737	-	-	-	-	0.0157397	1.47095	0.00857857	0.902242	0.000120687	1.70351	1.83997e-05	2.21694
GAZY01069704.1			-	-	-	-	0.0309345	1.50912	-	-	-	-	-	-
GAZY01069860.1	sodium/hydrogen exchanger 7 isoform X1	GO:0016021	-	-	0.0448537	-1.23611	-	-	-	-	-	-	0.00545442	-1.86516
GAZY01070138.1	perilipin-2-like	GO:0043476	-	-	-	-	-	-	-	-	-	-	0.0369793	2.48157
GAZY01070290.1	histone H2A-like	GO:0000786	0.0178559	0.615948	-	-	-	-	-	-	-	-	0.0228744	0.781615
GAZY01070499.1			-	-	0.00816347	2.31292	0.000174005	3.56945	-	-	-	-	0.0185639	1.61214
GAZY01070551.1	protein phosphatase 1 regulatory subunit 15B-like	GO:0016301	-	-	-	-	-	-	-	-	-	-	0.00489468	0.84764
GAZY01070676.1	verrucotoxin subunit beta-like	GO:0005525	-	-	-	-	-	-	-	-	0.0164035	-1.56312	-	-
GAZY01070779.1	transcription factor Sp8 isoform X2	GO:0003676	-	-	-	-	-	-	-	-	-	-	0.0308658	1.62273
GAZY01070820.1	homeobox protein Hox-A2b-like	GO:0005634	-	-	0.0270979	-3.65267	-	-	-	-	-	-	-	-
GAZY01070903.1	ADP-ribosylation factor 3 isoform X2	GO:0005525	-	-	-	-	-	-	-	-	-	-	0.0395967	0.676003
GAZY01071064.1	serine palmitoyltransferase small subunit A	GO:0005783	0.0481211	0.492113	0.0322533	0.735989	-	-	0.0373302	0.58209	0.00656884	0.639082	9.7149e-08	1.59829
GAZY01071174.1	endophilin-B2-like isoform X2	GO:0005737	-	-	-	-	-	-	-	-	-	-	0.0495004	-1.59592
GAZY01071188.1	Alanyl-tRNA synthetase domain-containing protein 1	GO:0003676	-	-	-	-	-	-	-	-	0.0105694	2.00826	1.29183e-05	3.92519
GAZY01071351.1	vasopressin V2 receptor-like	GO:0007186	-	-	-	-	-	-	-	-	-	-	0.0181683	3.18947
GAZY01071636.1	60S ribosomal protein L27A	GO:0003735	0.00971313	2.61839	-	-	0.0409351	2.50876	-	-	-	-	0.0210118	3.4573
GAZY01072101.1	chaperonin CPN60-like 2, mitochondrial	GO:0045041	-	-	-	-	0.023256	3.66871	-	-	-	-	-	-
GAZY01072190.1			-	-	-	-	-	-	-	-	-	-	0.0154	1.13166
GAZY01072248.1	60S ribosomal protein L12	GO:0003735	0.0332402	2.70149	-	-	-	-	-	-	-	-	0.0182975	3.19315
GAZY01072402.1	hsp70-like protein	GO:0005524	-	-	-	-	-	-	-	-	-	-	0.0110475	3.62582
GAZY01072492.1			-	-	-	-	-	-	-	-	0.0406667	-3.151	0.0344071	-2.9805
GAZY01072741.1			-	-	0.0353379	3.59518	-	-	-	-	-	-	-	-
GAZY01072846.1	disco-interacting protein 2 homolog C isoform X4	GO:0003824	-	-	-	-	-	-	-	-	0.0489406	-1.31237	0.0451289	-1.1064
GAZY01072909.1	CUB and zona pellucida-like domain-containing protein 1	GO:0016021	0.0159466	1.75008	-	-	-	-	-	-	-	-	-	-
GAZY01073057.1	40S ribosomal protein S4	GO:0003735	-	-	-	-	-	-	-	-	-	-	0.0190203	3.05426
GAZY01073162.1	potassium channel subfamily T member 1-like	GO:0016021	0.031123	-3.52858	-	-	-	-	-	-	-	-	-	-
GAZY01073218.1	rho guanine nucleotide exchange factor 9 isoform X9	GO:0005085	-	-	-	-	-	-	-	-	-	-	0.0175626	-0.890072
GAZY01073383.1			-	-	-	-	-	-	-	-	-	-	0.000898166	-2.53703
GAZY01073733.1	claudin-5-like	GO:0005886	5.79864e-05	0.590617	0.0257191	0.590775	0.00733512	0.687873	-	-	-	-	-	-
GAZY01073909.1	nucleotide-binding oligomerization domain-containing protein 2 isoform X1	GO:0005737	0.0146939	1.02469	-	-	-	-	-	-	-	-	-	-
GAZY01073992.1			-	-	-	-	-	-	-	-	0.0391644	-1.00774	6.73175e-05	-1.85101
GAZY01074023.1			-	-	0.0214495	-1.18003	-	-	-	-	0.0144685	-1.06252	-	-
GAZY01074067.1	tubulin beta chain	GO:0005525	0.00216291	2.18645	-	-	-	-	-	-	-	-	0.0229625	3.31368
GAZY01074315.1			0.0468954	3.65037	-	-	-	-	-	-	-	-	-	-
GAZY01074387.1	RIMS-binding protein 2-like	GO:0005515	-	-	-	-	-	-	-	-	-	-	0.023688	-2.57605
GAZY01074568.1	myosin-binding protein C, fast-type-like isoform X4	GO:0060537	-	-	-	-	-	-	-	-	0.00281781	1.68596	0.00624101	1.83582
GAZY01074576.1			-	-	0.0324094	-1.05498	-	-	-	-	0.00551986	-1.06636	-	-
GAZY01074646.1	rap guanine nucleotide exchange factor 6 isoform X4	GO:0005085	-	-	0.019667	-1.32196	-	-	-	-	-	-	0.0478297	-0.862238
GAZY01074881.1	parvalbumin beta-like	GO:0005622	-	-	-	-	-	-	-	-	-	-	0.000600685	4.01316
GAZY01075074.1	serine/threonine-protein kinase PAK 6-like isoform X1	GO:0004674	-	-	-	-	-	-	-	-	-	-	0.0355523	-0.583437
GAZY01075118.1	glutaredoxin domain-containing cysteine-rich protein 2	GO:0007605	-	-	-	-	0.0113304	2.86634	-	-	-	-	-	-
GAZY01075192.1			-	-	-	-	-	-	-	-	-	-	0.00986786	1.26366
GAZY01075397.1			-	-	-	-	-	-	-	-	-	-	0.00402671	3.95829
GAZY01075507.1	8-oxo-dGDP phosphatase NUDT18	GO:0016787	0.025177	0.703606	0.000882898	1.06525	0.00171524	0.970051	-	-	-	-	0.000213431	1.30694
GAZY01075531.1	ankyrin repeat and death domain-containing protein 1B	GO:0005515	0.0473716	0.944486	-	-	-	-	-	-	-	-	-	-
GAZY01075853.1	actin-binding LIM protein 3-like isoform X2	GO:0003779	-	-	-	-	0.0474036	3.12833	-	-	-	-	-	-
GAZY01076521.1	tryptophan 5-hydroxylase 1-like	GO:0042427	-	-	-	-	-	-	-	-	0.0412641	-3.20018	-	-
GAZY01076811.1	Gig2-like protein DreG	GO:0003950	-	-	-	-	-	-	-	-	-	-	0.0111702	2.76504
GAZY01077306.1	myosin regulatory light chain 2, skeletal muscle isoform-like	GO:0005509	-	-	0.0310762	1.15531	-	-	-	-	7.11533e-06	1.35299	6.43446e-05	2.19236
GAZY01077463.1	granzyme B(G,H)-like	GO:0004252	-	-	-	-	-	-	-	-	-	-	0.00397077	1.07006
GAZY01077542.1	cartilage matrix protein	GO:0062023	0.0360832	1.65686	-	-	-	-	-	-	-	-	-	-
GAZY01077729.1	60S ribosomal protein L39	GO:0005840	6.35553e-08	0.798973	-	-	1.66741e-05	0.908214	0.0328676	0.453469	-	-	3.21048e-06	1.02243
GAZY01077760.1	transcriptional-regulating factor 1	GO:0003676	0.0298194	0.5196	-	-	-	-	-	-	-	-	-	-
GAZY01077935.1			-	-	0.0113083	-1.41349	0.0314783	-0.769824	0.021086	-0.657292	4.85401e-08	-1.32262	6.04485e-09	-2.53758
GAZY01078105.1	peroxisomal trans-2-enoyl-CoA reductase isoform X1	GO:0003676	-	-	-	-	-	-	0.029786	-1.6728	0.00429906	-2.39601	0.00279936	-2.38344
GAZY01078122.1	stress-associated endoplasmic reticulum protein 1-like	GO:0005783	-	-	-	-	-	-	-	-	0.0300138	-0.480377	-	-
GAZY01078329.1	ubiquitin-60S ribosomal protein L40 isoform X2	GO:0000717	0.0112601	1.03362	-	-	1.31294e-05	1.54833	-	-	-	-	9.65757e-08	1.46001
GAZY01078497.1	protein MGARP isoform X2	GO:0005739	-	-	-	-	0.00171347	1.26513	0.0248719	0.774601	0.0251933	0.779916	0.0126934	0.865692
GAZY01078632.1	SWI/SNF-related matrix-associated actin-dependent regulator of chromatin subfamily D member 3 isoform X5	GO:0016514	-	-	-	-	-	-	-	-	0.0061069	1.56254	-	-
GAZY01078960.1			-	-	0.011809	-4.09294	0.00562209	-4.12677	-	-	-	-	-	-
GAZY01079087.1	guanine nucleotide exchange factor VAV3	GO:0046872	-	-	1.32136e-06	-4.03258	-	-	-	-	-	-	-	-
GAZY01079199.1	desmoplakin-like	GO:0005856	-	-	-	-	-	-	-	-	-	-	0.00168349	-1.4888
GAZY01079351.1	protein YIPF7-like	GO:0016021	-	-	-	-	-	-	-	-	0.0352883	1.42108	-	-
GAZY01079699.1	Heat shock protein 90	GO:0005829	-	-	-	-	-	-	-	-	-	-	0.0176507	3.81899
GAZY01080047.1	CXXC-type zinc finger protein 1-like	GO:0048188	-	-	-	-	-	-	-	-	-	-	0.00132038	-1.59576
GAZY01080144.1	endonuclease domain-containing 1 protein-like isoform X2	GO:0005488	-	-	-	-	0.0476623	-0.918899	-	-	-	-	-	-
GAZY01080202.1	phospholipid phosphatase 1 isoform X2	GO:0005886	-	-	-	-	-	-	-	-	0.0364766	0.806725	-	-
GAZY01080253.1	putative polyadenylate binding protein	GO:0003723	-	-	-	-	-	-	-	-	-	-	0.037942	2.75907
GAZY01080340.1			-	-	0.0136148	-1.76492	0.0335558	-1.76652	-	-	-	-	-	-
GAZY01080531.1	calcium-binding protein 2-like	GO:0005509	-	-	-	-	0.0493688	2.78867	-	-	-	-	-	-
GAZY01080536.1	homeobox protein OTX1 B-like	GO:0005634	-	-	0.0360695	3.32903	-	-	-	-	-	-	-	-
GAZY01080645.1			-	-	-	-	-	-	-	-	0.0401137	3.05371	-	-
GAZY01080693.1	transmembrane protease serine 9	GO:0016021	-	-	-	-	-	-	-	-	0.000541647	-4.63269	0.0490695	-1.97191
GAZY01080981.1			-	-	-	-	-	-	0.0332686	3.43592	0.0291947	3.24534	0.0313059	2.90207
GAZY01081002.1	PREDICTED: pleiotrophin	GO:0016021	-	-	-	-	0.0463014	0.830316	-	-	-	-	0.00976532	1.01713
GAZY01081033.1	putative nucleotidyltransferase FAM46A	GO:1990817	-	-	-	-	-	-	-	-	-	-	0.0380157	-0.795621
GAZY01081164.1	C-C chemokine 2	GO:0005576	-	-	-	-	-	-	-	-	-	-	0.0291134	2.95531
GAZY01081167.1	prolactin-releasing peptide receptor-like	GO:0007218	-	-	0.0360695	3.32903	0.0133241	3.67104	-	-	-	-	0.0416164	2.58895
GAZY01081237.1	Tumor necrosis factor beta	GO:0016020	-	-	-	-	0.0226579	1.52636	-	-	-	-	0.0234538	1.45606
GAZY01081414.1	cytohesin-2 isoform X2	GO:0005086	-	-	0.0153799	-0.802507	-	-	-	-	0.0134532	-0.789708	-	-
GAZY01081714.1	unconventional myosin-X-like isoform X1	GO:0016459	-	-	-	-	-	-	-	-	-	-	0.0311887	1.06087
GAZY01081826.1	MLX-interacting protein isoform X4	GO:0000981	-	-	-	-	-	-	-	-	-	-	0.000674144	-1.53367
GAZY01081856.1	dedicator of cytokinesis protein 9-like isoform X7	GO:0005085	-	-	-	-	-	-	-	-	0.0327089	-1.22255	0.00427247	-1.3899
GAZY01081862.1	mitogen-activated protein kinase kinase kinase kinase 4-like isoform X2	GO:0016301	-	-	0.00113718	-1.8142	0.0427965	-0.944561	-	-	0.025727	-0.77236	0.00235505	-1.24136
GAZY01082098.1	retinoic acid receptor beta-like	GO:0005634	-	-	-	-	-	-	-	-	-	-	0.0306101	2.97896
GAZY01082143.1	ephrin type-A receptor 3-like isoform X1	GO:0005887	-	-	-	-	-	-	0.0297935	1.86795	-	-	-	-
GAZY01082392.1	casein kinase I isoform epsilon-like	GO:0004672	0.0181084	0.630854	-	-	-	-	-	-	-	-	-	-
GAZY01082790.1	liprin-alpha-2-like isoform X1	GO:0045202	-	-	-	-	-	-	-	-	-	-	0.0163483	-3.79579
GAZY01082954.1	sarcoplasmic/endoplasmic reticulum calcium ATPase 1-like isoform X1	GO:0005524	-	-	0.0230186	-0.512602	-	-	-	-	0.0067124	-0.542363	0.0153811	-0.670699
GAZY01083003.1			-	-	-	-	-	-	-	-	-	-	0.00700553	-4.27522
GAZY01083206.1	eyes absent homolog 1 isoform X5	GO:0046872	-	-	0.0490237	-1.1486	-	-	0.0388091	-0.887311	0.00747182	-1.11463	5.035e-05	-2.07598
GAZY01083268.1	G-protein-signaling modulator 1	GO:0005515	-	-	-	-	-	-	-	-	-	-	0.015232	0.716051
GAZY01083426.1			-	-	-	-	-	-	-	-	0.0024399	-0.763523	-	-
GAZY01083562.1	histone H3	GO:0000786	0.00844652	1.78638	-	-	-	-	-	-	-	-	0.00236615	4.65572
GAZY01083604.1	plasma membrane calcium-transporting ATPase 3 isoform X2	GO:0016021	0.0360832	4.02002	-	-	-	-	-	-	-	-	-	-
GAZY01083727.1	histone H3.3	GO:0035264	-	-	-	-	-	-	-	-	-	-	0.00502515	0.47962
GAZY01083756.1	actin-binding LIM protein 3 isoform X1	GO:0003779	-	-	-	-	-	-	-	-	-	-	0.0265813	2.45909
GAZY01083824.1	myosin-7	GO:0016459	-	-	-	-	-	-	-	-	8.41423e-05	1.12715	-	-
GAZY01084022.1	60S ribosomal protein L29	GO:0005840	0.0156538	0.949564	0.00496026	0.962651	0.000360694	1.30199	-	-	-	-	7.27877e-09	1.43226
GAZY01084036.1	cis-aconitate decarboxylase	GO:0016829	-	-	-	-	-	-	-	-	-	-	3.64634e-06	2.79861
GAZY01084101.1			-	-	-	-	-	-	-	-	0.0134532	-1.49475	-	-
GAZY01084114.1	transmembrane and coiled-coil domain protein 3-like isoform X2	GO:0016021	-	-	-	-	-	-	-	-	0.00426863	-0.727342	-	-
GAZY01084135.1	protein dpy-30 homolog	GO:0044666	0.00112423	0.655532	0.000761537	0.766725	2.55321e-05	1.00596	0.00973052	0.595088	0.00572947	0.5501	4.08401e-11	1.69156
GAZY01084773.1	cathepsin L	GO:0006508	-	-	-	-	-	-	-	-	-	-	0.0309232	2.96124
GAZY01084791.1	dystrophin-related protein 2	GO:0008270	-	-	0.0473799	-3.38378	-	-	-	-	-	-	-	-
GAZY01084803.1	centrin 2	GO:0005737	-	-	-	-	-	-	-	-	-	-	0.0366889	2.78459
GAZY01084862.1	C-C motif chemokine 16-like	GO:0005576	0.0358404	1.10528	0.0146084	1.71543	2.55321e-05	2.06014	-	-	-	-	5.50301e-05	2.66087
GAZY01084946.1	V-type proton ATPase subunit e 1-like	GO:0016021	-	-	0.00907399	0.574743	0.00102513	0.733567	-	-	0.000235464	0.523994	4.98649e-05	0.773618
GAZY01085177.1	cholesterol 25-hydroxylase-like protein	GO:0016021	-	-	-	-	-	-	-	-	-	-	0.000172859	2.26678
GAZY01085191.1	MICOS complex subunit MIC10	GO:0061617	0.0140504	0.523954	0.00267983	0.766353	5.0916e-06	1.2109	-	-	0.00117543	0.906433	3.51035e-09	1.56738
GAZY01085310.1			-	-	0.00163979	-1.18867	-	-	0.0108768	-0.97759	-	-	-	-
GAZY01085491.1	transmembrane protein 222-like	GO:0016021	-	-	-	-	-	-	-	-	0.0401901	-0.448708	-	-
GAZY01085663.1	band 4.1-like protein 3 isoform X9	GO:0030866	-	-	-	-	-	-	-	-	-	-	0.00201394	3.31645
GAZY01086261.1	trinucleotide repeat-containing gene 6B protein-like isoform X2	GO:0003676	-	-	-	-	-	-	-	-	-	-	0.00322715	-1.08763
GAZY01086302.1	deoxyribonuclease-1 isoform X1	GO:0004536	0.0380542	0.660522	0.0163101	0.905431	0.00310444	1.82869	-	-	3.73541e-05	0.71671	0.0103291	-0.778415
GAZY01086339.1	DNA repair protein XRCC4-like	GO:0005634	-	-	-	-	-	-	-	-	-	-	0.0209453	-3.17617
GAZY01086380.1	hand2, partial	GO:0046983	-	-	-	-	-	-	0.0123479	-1.70643	-	-	-	-
GAZY01086568.1	collagenase 3	GO:0008270	-	-	0.0247573	-1.53369	-	-	-	-	0.037699	-0.86987	-	-
GAZY01086583.1	leishmanolysin like peptidase 2	GO:0016020	-	-	-	-	-	-	-	-	-	-	0.00871686	1.39778
GAZY01086627.1			-	-	0.029901	-3.66776	-	-	-	-	-	-	-	-
GAZY01086695.1	ribonucleoside-diphosphate reductase large subunit-like	GO:0005971	-	-	-	-	0.0458802	-0.811375	-	-	-	-	-	-
GAZY01086778.1	Krueppel-like factor 4 isoform X2	GO:0003676	-	-	-	-	0.0340313	-0.745914	-	-	0.00457144	-0.831433	-	-
GAZY01086842.1	inactive rhomboid protein 1-like isoform X1	GO:0016021	-	-	-	-	-	-	-	-	-	-	0.035682	-1.76373
GAZY01086904.1			-	-	0.0450696	3.22167	0.00233666	4.783	-	-	-	-	-	-
GAZY01087137.1	calcium/calmodulin-dependent protein kinase type II subunit gamma-like	GO:0004672	-	-	-	-	0.0342793	-0.639113	-	-	0.00207508	-0.683449	4.67583e-05	-0.88538
GAZY01087169.1	NADH-ubiquinone oxidoreductase subunit 8-like	GO:0016020	-	-	-	-	-	-	-	-	-	-	8.81684e-06	2.95936
GAZY01087323.1	sarcoplasmic/endoplasmic reticulum calcium ATPase 2-like isoform X1	GO:0005783	-	-	-	-	0.0336652	1.00256	-	-	-	-	-	-
GAZY01087324.1	LIM domain kinase 1-like isoform X1	GO:0004672	-	-	-	-	-	-	-	-	-	-	0.000313248	1.7429
GAZY01087326.1	metastasis suppressor protein 1 isoform X11	GO:0003779	-	-	0.0283582	-1.0982	-	-	-	-	-	-	-	-
GAZY01087403.1			-	-	-	-	0.04496	0.599383	-	-	-	-	-	-
GAZY01087405.1	aryl-hydrocarbon-interacting protein-like 1	GO:0003755	0.00200263	-3.15759	-	-	-	-	-	-	-	-	-	-
GAZY01087423.1			-	-	-	-	0.0262135	4.46757	-	-	-	-	-	-
GAZY01087433.1	Tc1-like transporase	GO:0006259	-	-	-	-	-	-	-	-	0.0250339	-1.74238	-	-
GAZY01087541.1	guanine nucleotide-binding protein subunit beta-4	GO:0005515	-	-	-	-	0.0449146	-0.500766	-	-	-	-	-	-
GAZY01087550.1	interleukin-1 receptor type 2 isoform X1	GO:0016021	-	-	-	-	-	-	0.00224494	1.59404	-	-	2.74103e-05	4.40926
GAZY01087664.1			0.0211247	0.992549	-	-	-	-	-	-	-	-	0.00387235	1.29446
GAZY01087681.1	neurocalcin-delta B	GO:0005509	-	-	0.000420262	-1.16623	0.00497539	-0.699157	-	-	4.4462e-05	-0.974302	-	-
GAZY01087694.1	putative UDP-glucuronosyltransferase 2A1-like	GO:0015020	0.0223088	2.13319	-	-	0.00650001	2.42911	-	-	-	-	-	-
GAZY01087755.1	granulocyte colony-stimulating factor-like	GO:0005576	-	-	0.0344163	5.43623	-	-	-	-	-	-	4.54229e-07	7.62809
GAZY01087945.1			-	-	0.0393103	-0.820419	-	-	-	-	-	-	-	-
GAZY01088126.1	rho GTPase-activating protein 6-like isoform X1	GO:0007165	-	-	-	-	-	-	-	-	-	-	0.0211263	-1.35802
GAZY01088231.1	parapinopsin-like isoform X1	GO:0016021	-	-	-	-	-	-	-	-	0.0426248	-2.59177	-	-
GAZY01088261.1	alpha-protein kinase 3 isoform X1	GO:0004674	-	-	-	-	-	-	-	-	-	-	0.00713398	2.05226
GAZY01088308.1	cytochrome c oxidase subunit 6C-1	GO:0005743	0.00110081	0.516706	0.0231994	0.48193	0.00179972	0.807403	-	-	-	-	3.49654e-07	0.910969
GAZY01088384.1			-	-	0.00118739	3.31703	0.0174621	3.05023	0.0309154	-3.57092	-	-	-	-
GAZY01088456.1	cytochrome c oxidase subunit 7C, mitochondrial	GO:0005739	0.00123333	0.663625	0.0141417	0.692136	0.00070596	1.24786	-	-	-	-	9.42793e-07	1.32488
GAZY01088500.1	protein phosphatase 1 regulatory subunit 17	GO:0004864	-	-	-	-	-	-	0.0309466	1.08483	-	-	0.000174193	1.57076
GAZY01088651.1	40S ribosomal protein S26	GO:0005840	0.00653009	0.445788	0.0365952	0.469786	0.000203084	0.759052	0.0163201	0.386668	0.012994	0.410577	3.74815e-06	0.954218
GAZY01088655.1	zinc finger protein 84-like isoform X1	GO:0003676	0.0368218	0.608172	-	-	0.0302577	0.686521	0.043355	0.69341	0.00246895	0.931512	0.00170779	0.927438
GAZY01088676.1	MORO_MORCHRecName: Full=Moronecidin; Flags: Precursor	GO:0005576	-	-	-	-	-	-	-	-	0.0212155	-0.619707	-	-
GAZY01088715.1	40S ribosomal protein S21	GO:0000461	1.08509e-05	0.870408	-	-	3.36393e-05	1.27048	-	-	-	-	0.000147644	1.00552
GAZY01088851.1	creatine kinase M-type-like	GO:0005524	-	-	-	-	-	-	-	-	-	-	0.00563606	1.3122
GAZY01088881.1	myocyte-specific enhancer factor 2C-like	GO:0000978	-	-	-	-	-	-	-	-	0.0185771	0.546197	-	-
GAZY01088896.1	histone deacetylase 2	GO:0005634	-	-	-	-	-	-	-	-	-	-	0.000119055	0.729778
GAZY01088908.1	phosphatidate phosphatase LPIN2 isoform X1	GO:0008195	0.00787781	0.91691	-	-	-	-	-	-	-	-	-	-
GAZY01088946.1	NADH dehydrogenase [ubiquinone] 1 subunit C1, mitochondrial	GO:0005747	8.17098e-05	0.849803	0.00190379	0.827923	1.25423e-05	1.39276	-	-	0.0239075	0.820396	6.96475e-07	1.41199
GAZY01089034.1	CD109 antigen-like	GO:0005615	-	-	-	-	-	-	-	-	-	-	0.0420104	1.86473
GAZY01089133.1	soluble lamin-associated protein of 75 kDa-like	GO:0008080	-	-	-	-	0.0268802	1.45922	-	-	0.0266019	1.09938	-	-
GAZY01089189.1	immunoglobulin kappa light chain	GO:0016021	-	-	-	-	-	-	-	-	-	-	0.0345641	1.71841
GAZY01089230.1	Cysteine-rich secretory protein LCCL domain-containing 1	GO:0005576	-	-	-	-	-	-	-	-	-	-	3.87735e-06	-1.92706
GAZY01089258.1			-	-	0.0414844	-2.95885	-	-	-	-	-	-	-	-
GAZY01089305.1	homeobox protein Hox-D4	GO:0005634	-	-	-	-	-	-	-	-	-	-	0.0233913	-3.33131
GAZY01089339.1			0.0183313	0.479463	-	-	-	-	-	-	-	-	-	-
GAZY01089371.1	kinesin-like protein KIF21A isoform X1	GO:0003777	-	-	-	-	0.021596	1.3379	-	-	-	-	-	-
GAZY01089434.1	sarcoplasmic/endoplasmic reticulum calcium ATPase 1 isoform X1	GO:0005783	-	-	-	-	-	-	-	-	-	-	0.00251746	1.72936
GAZY01089660.1	disco-interacting protein 2 homolog B-A-like isoform X2	GO:0003824	-	-	0.000487212	-1.68795	0.00680965	-1.18687	0.0478284	-0.892218	-	-	-	-
GAZY01089811.1			0.0214651	-1.62491	-	-	-	-	-	-	-	-	-	-
GAZY01089813.1	nuclear factor 7, ovary	GO:0008270	0.0468954	0.79674	-	-	0.0401009	0.919368	-	-	-	-	0.00348449	0.942829
GAZY01090055.1	guanine nucleotide-binding protein G(I)/G(S)/G(O) subunit gamma-10	GO:0005834	0.00382325	0.639194	0.00018043	0.946055	0.000359353	1.34575	-	-	0.0108878	0.576399	0.0232037	0.590965
GAZY01090079.1	Wilms tumor protein homolog isoform X2	GO:0005634	-	-	-	-	-	-	-	-	-	-	0.048702	-2.82665
GAZY01090092.1	gamma-aminobutyric acid receptor subunit alpha-5-like	GO:0034220	-	-	-	-	-	-	-	-	0.0254627	-3.34272	-	-
GAZY01090104.1	protein S100-P	GO:0005509	-	-	-	-	-	-	-	-	-	-	1.84373e-16	1.54862
GAZY01090218.1	sialidase-4 isoform X1	GO:0005783	-	-	0.024437	-3.07939	-	-	-	-	-	-	-	-
GAZY01090265.1	protein quaking-A isoform X5	GO:0003723	-	-	-	-	-	-	-	-	-	-	0.000386611	-0.981687
GAZY01090269.1	spectrin beta chain, erythrocytic-like isoform X2	GO:0005737	-	-	-	-	0.0335558	2.6122	-	-	-	-	-	-
GAZY01090290.1	Cytochrome b-c1 complex subunit 8	GO:0008121	0.000524514	0.486785	-	-	0.000784801	0.820534	0.0242369	0.525938	-	-	2.52461e-09	1.64762
GAZY01090295.1			-	-	-	-	-	-	-	-	-	-	8.12566e-11	2.93316
GAZY01090338.1	rho-related GTP-binding protein RhoA-D-like	GO:0044319	-	-	-	-	-	-	-	-	0.00340154	0.487625	-	-
GAZY01090433.1	cytochrome c oxidase subunit 7A2, mitochondrial	GO:0005746	0.000142449	0.585536	0.000237506	0.750752	0.00012634	1.00283	-	-	0.00398606	0.73016	1.34541e-08	1.3549
GAZY01090475.1			-	-	-	-	0.00504463	2.68016	-	-	5.03026e-12	1.74228	4.65795e-12	5.87181
GAZY01090629.1	corticotropin-releasing factor-binding protein-like	GO:0005576	-	-	-	-	-	-	-	-	0.000169468	1.60078	0.00117108	2.63721
GAZY01090779.1	cytochrome b ascorbate-dependent protein 3-like isoform X1	GO:0016021	-	-	0.00857402	4.04752	-	-	-	-	-	-	-	-
GAZY01090795.1	histone H2A	GO:0000786	-	-	-	-	0.0474036	0.397703	-	-	-	-	-	-
GAZY01090829.1	calcium-binding protein 5-like	GO:0005509	-	-	-	-	-	-	-	-	0.0468188	-0.874505	-	-
GAZY01090837.1	calcineurin B homologous protein 2-like isoform X1	GO:0005509	-	-	0.00295767	4.52037	0.0372347	4.2882	-	-	-	-	-	-
GAZY01090868.1	mitogen-activated protein kinase 8 isoform X4	GO:0005524	-	-	-	-	0.00896704	1.00241	-	-	-	-	-	-
GAZY01090886.1	LIM domain only protein 3 isoform X1	GO:0005737	-	-	-	-	-	-	-	-	-	-	0.0230239	-2.64045
GAZY01090972.1	potassium channel subfamily K member 3-like	GO:0016021	-	-	-	-	-	-	-	-	-	-	2.84379e-07	-2.04524
GAZY01091041.1			-	-	-	-	-	-	-	-	-	-	0.00716033	3.0635
GAZY01091047.1			-	-	-	-	-	-	-	-	0.00684911	0.532518	-	-
GAZY01091056.1	mitogen-activated protein kinase kinase kinase kinase 5-like isoform X1	GO:0005524	-	-	-	-	-	-	-	-	0.0290464	-0.404815	0.0021303	-0.768092
GAZY01091116.1	IQ motif and SEC7 domain-containing protein 1-like isoform X1	GO:0005086	-	-	-	-	-	-	-	-	0.0175287	-1.20976	3.32372e-05	-2.36204
GAZY01091136.1	forkhead box protein G1-like	GO:0005634	-	-	-	-	-	-	-	-	0.0094204	3.36111	0.00165028	3.4125
GAZY01091149.1	alanine--tRNA ligase, mitochondrial isoform X1	GO:0005524	-	-	-	-	-	-	-	-	0.0444015	-0.704413	-	-
GAZY01091191.1	E3 ubiquitin-protein ligase Siah2	GO:0005634	-	-	-	-	-	-	-	-	-	-	0.0476504	-1.01454
GAZY01091359.1	40S ribosomal protein S23	GO:0034063	0.000209737	0.498092	-	-	0.000967902	0.637436	-	-	-	-	0.000255962	0.733406
GAZY01091402.1	SOSS complex subunit C-like	GO:0006281	-	-	0.00776864	-0.972396	-	-	-	-	-	-	0.0211871	-0.787329
GAZY01091456.1	AP-4 complex subunit mu-1	GO:0030131	-	-	-	-	-	-	-	-	-	-	0.0124271	-0.81772
GAZY01091538.1	trichohyalin	GO:0005525	0.00223526	1.02172	0.00254792	1.09322	-	-	-	-	-	-	0.00684075	1.35334
GAZY01091646.1	sickle tail protein homolog isoform X10	GO:0048706	-	-	-	-	-	-	-	-	0.0293067	-1.5219	-	-
GAZY01091692.1	cytochrome c oxidase subunit 7B, mitochondrial-like	GO:0005746	0.00297984	0.504574	-	-	0.034364	0.756182	0.0445779	0.487466	-	-	2.26042e-18	1.561
GAZY01091783.1	protein phosphatase 1 regulatory subunit 3A isoform X1	GO:0016020	-	-	-	-	-	-	-	-	0.048949	1.8152	-	-
GAZY01091835.1	twinfilin-2-like isoform X1	GO:0003779	-	-	-	-	-	-	-	-	-	-	0.0411615	2.37006
GAZY01091842.1	solute carrier family 17 member 9-like	GO:0016021	-	-	0.0391348	-1.00551	-	-	-	-	-	-	0.000617928	-1.00139
GAZY01091874.1	cadherin-7 isoform X1	GO:0005509	-	-	-	-	-	-	0.0229277	3.6325	-	-	-	-
GAZY01091925.1	heat shock protein 90	GO:0005829	-	-	-	-	-	-	-	-	-	-	0.0105826	4.8002
GAZY01092098.1	DEP domain-containing mTOR-interacting protein-like	GO:0005515	-	-	0.00347564	2.07298	0.0017616	2.52399	-	-	-	-	-	-
GAZY01092195.1	ankyrin repeat and SOCS box protein 14 isoform X2	GO:0005515	-	-	-	-	0.0271714	2.31392	-	-	-	-	-	-
GAZY01092201.1	IQ motif and SEC7 domain-containing protein 1	GO:0005730	-	-	-	-	-	-	0.0124572	0.584371	-	-	-	-
GAZY01092255.1	IQ motif and SEC7 domain-containing protein 1 isoform X1	GO:0005086	-	-	-	-	-	-	-	-	0.0305274	2.18688	-	-
GAZY01092306.1			-	-	-	-	-	-	-	-	0.000638243	-0.720752	-	-
GAZY01092363.1	homeobox protein MSH-C-like	GO:0005634	0.0377751	4.0103	-	-	-	-	-	-	-	-	-	-
GAZY01092467.1	importin subunit alpha-4	GO:0005634	-	-	-	-	-	-	-	-	0.0169801	0.498631	0.0431275	0.450071
GAZY01092617.1	cytochrome c oxidase subunit 5B, mitochondrial-like	GO:0005740	0.00011593	0.638662	0.0015757	0.778586	0.00456341	0.791192	0.036992	0.467033	0.00157149	0.437174	0.00327668	0.665392
GAZY01092623.1	zinc finger protein 346	GO:0003676	-	-	0.000432767	-1.12355	-	-	-	-	-	-	-	-
GAZY01092814.1	homeobox protein Mohawk-like	GO:0005634	-	-	-	-	-	-	-	-	-	-	0.0326165	2.87379
GAZY01092819.1	polypeptide N-acetylgalactosaminyltransferase 15	GO:0000139	-	-	-	-	0.0311818	1.21175	-	-	-	-	0.0235	1.42913
GAZY01092879.1	serine/threonine-protein kinase NIM1-like isoform X1	GO:0005524	-	-	-	-	-	-	-	-	-	-	6.07929e-05	3.33383
GAZY01092903.1	myosin-7-like isoform X1	GO:0016459	0.00248741	1.60332	-	-	-	-	-	-	-	-	-	-
GAZY01093009.1	troponin C, slow skeletal and cardiac muscles-like	GO:0005509	0.000240317	0.753152	0.000339443	0.800282	0.0445577	1.08342	0.0302667	0.652687	3.22733e-13	1.24189	0.000460302	1.13669
GAZY01093288.1	relaxin-3-like isoform X1	GO:0005576	-	-	-	-	-	-	-	-	-	-	0.033518	2.85169
GAZY01093295.1	mitochondrial import inner membrane translocase subunit TIM16	GO:0005744	-	-	-	-	-	-	-	-	0.0237101	0.545995	4.29637e-08	1.89781
GAZY01093331.1	myosin-binding protein C, cardiac-type isoform X4	GO:0002027	-	-	-	-	0.0322197	1.36779	-	-	-	-	0.0280642	1.55845
GAZY01093391.1	probable vesicular acetylcholine transporter-A	GO:0016021	-	-	-	-	-	-	-	-	-	-	0.0017902	3.50305
GAZY01093395.1	liprin-alpha-2-like isoform X2	GO:0045202	-	-	-	-	-	-	-	-	-	-	0.0046634	-3.86433
GAZY01093550.1	glycine receptor subunit alpha-1-like	GO:0005887	-	-	-	-	-	-	-	-	0.0433091	-1.38815	-	-
GAZY01093661.1	F-actin-capping protein subunit alpha-1	GO:0008290	-	-	-	-	-	-	-	-	-	-	0.00319227	-0.568712
GAZY01093704.1	60S ribosomal protein L31	GO:0005840	0.000565436	0.45537	-	-	0.00800432	0.519283	-	-	-	-	0.000604459	0.69717
GAZY01093721.1			0.00637708	1.1982	-	-	-	-	-	-	-	-	-	-
GAZY01093849.1	protein sidekick-2-like isoform X1	GO:0016021	-	-	-	-	-	-	-	-	-	-	0.00767185	-2.90131
GAZY01093880.1	prefoldin subunit 1	GO:0016272	0.000426984	0.572493	0.00152429	0.756128	0.00310801	0.924466	-	-	0.029057	0.660299	5.96853e-08	1.43139
GAZY01094035.1	cytochrome c oxidase subunit 7A2, mitochondrial-like	GO:0005746	0.00223526	0.602847	-	-	0.0063768	0.789298	-	-	-	-	1.19976e-05	0.997521
GAZY01094059.1	hepcidin 2 variant 2	GO:0005576	-	-	0.0426912	2.50335	-	-	-	-	-	-	2.65924e-08	7.90901
GAZY01094076.1			-	-	0.0167129	-0.866551	-	-	-	-	-	-	-	-
GAZY01094118.1	ATP-dependent RNA helicase A	GO:0003723	-	-	0.0014772	-0.809319	0.0167779	-0.595802	-	-	-	-	-	-
GAZY01094174.1			0.00842699	0.700569	0.000886751	1.13661	-	-	-	-	-	-	9.82654e-12	1.98559
GAZY01094261.1	pancreatic progenitor cell differentiation and proliferation factor A-like	GO:0008283	-	-	-	-	-	-	-	-	-	-	2.3385e-11	2.13536
GAZY01094313.1	class II piscidin 4	GO:0042742	0.0279879	1.09356	-	-	0.0120392	1.09666	-	-	-	-	-	-
GAZY01094368.1	GTPase HRas	GO:0005525	-	-	-	-	-	-	0.000388843	0.822943	-	-	0.0234927	0.840918
GAZY01094409.1	60S ribosomal protein L35a	GO:0005840	0.000145759	0.737299	0.000463477	0.773439	0.000419441	1.26672	0.0465767	0.388028	-	-	5.05163e-08	1.08189
GAZY01094420.1	26S proteasome complex subunit DSS1	GO:0008541	5.34325e-05	0.96904	0.000104799	1.18639	3.58468e-05	1.15124	-	-	0.0282312	1.09926	1.0755e-08	2.08386
GAZY01094684.1			0.0266316	0.823399	-	-	-	-	0.00700649	1.94733	2.48161e-07	1.94368	2.45005e-05	2.74406
GAZY01094737.1	alpha-1D adrenergic receptor	GO:0004937	-	-	-	-	-	-	0.0441418	0.951607	-	-	0.000187762	1.9058
GAZY01094753.1	putative cadherin-related family member 5-like	GO:0016021	-	-	-	-	0.0217193	2.54223	-	-	-	-	0.0338656	-2.79661
GAZY01094785.1	transcription initiation factor IIA subunit 2	GO:0003743	-	-	-	-	-	-	-	-	-	-	0.000751074	0.873884
GAZY01094805.1	U6 snRNA-associated Sm-like protein LSm5	GO:0005681	0.00525621	0.471281	-	-	0.0119353	0.836702	0.00501421	0.592552	-	-	6.96198e-12	1.79552
GAZY01094847.1	aminoacyl tRNA synthase complex-interacting multifunctional protein 1 isoform X1	GO:0000049	-	-	-	-	-	-	-	-	-	-	0.010506	1.3882
GAZY01094870.1	ras-like protein family member 11B	GO:0016020	-	-	0.033298	1.15598	-	-	0.0190059	-1.00247	9.13195e-15	2.23684	3.54913e-05	2.07297
GAZY01094966.1	ATP synthase F(0) complex subunit C3, mitochondrial-like	GO:0016021	-	-	-	-	-	-	-	-	0.0454247	-0.370686	0.00390334	0.452117
GAZY01094980.1	40S ribosomal protein S20	GO:0005524	-	-	-	-	-	-	-	-	-	-	0.00014539	0.831594
GAZY01094995.1			3.67977e-07	0.760905	0.000293349	0.699356	2.24537e-07	0.901875	-	-	0.0402475	0.555542	7.22883e-05	0.714344
GAZY01094998.1			-	-	0.0213616	4.52528	-	-	-	-	-	-	2.80922e-05	7.02476
GAZY01095040.1	DNA-directed RNA polymerase II subunit RPB11-a	GO:0003677	-	-	-	-	0.0145576	0.612699	-	-	-	-	5.62345e-05	0.8413
GAZY01095120.1	small ubiquitin-related modifier 3	GO:0005737	0.000603669	0.515225	-	-	-	-	-	-	0.0112696	0.520711	-	-
GAZY01095169.1	NADH dehydrogenase [ubiquinone] 1 alpha subcomplex subunit 5	GO:0022904	7.05098e-05	0.577719	0.0159378	0.538607	0.00126361	0.877513	-	-	-	-	1.01678e-08	1.12631
GAZY01095183.1	chromaffin granule amine transporter	GO:0016020	-	-	-	-	-	-	-	-	-	-	0.0114309	-1.98614
GAZY01095196.1	sarcoplasmic/endoplasmic reticulum calcium ATPase 3 isoform X1	GO:0016021	0.00669471	-0.393057	0.000258286	-0.755484	0.000692494	-0.66821	-	-	3.41736e-06	-0.756663	0.00662457	-0.699544
GAZY01095259.1			-	-	0.0180251	2.46261	-	-	-	-	-	-	-	-
GAZY01095262.1	cytochrome b-c1 complex subunit 7	GO:0005750	1.93636e-05	0.714485	0.00166993	0.82217	0.000775967	1.05503	-	-	0.0176506	0.58777	1.42703e-07	1.66962
GAZY01095286.1	protein STPG4	GO:1901537	0.0287742	-2.56429	-	-	-	-	-	-	-	-	-	-
GAZY01095385.1	OCIA domain-containing protein 2	GO:0016021	-	-	-	-	0.0103542	4.57099	-	-	-	-	-	-
GAZY01095510.1	protein S100-A13-like	GO:0005507	-	-	-	-	0.0110875	0.792311	0.0432009	0.514032	-	-	6.28142e-07	0.976977
GAZY01095540.1	ragulator complex protein LAMTOR4	GO:0071986	0.0394646	0.334897	-	-	0.0168919	0.736682	-	-	0.00183032	0.529284	0.000573685	0.644061
GAZY01095574.1	Glutaredoxin-1	GO:0005623	0.0492368	0.262814	-	-	0.00443514	0.504187	-	-	0.032636	-0.28871	-	-
GAZY01095583.1	protein SOGA1 isoform X2	GO:0005615	-	-	-	-	-	-	0.00782408	-1.44111	-	-	-	-
GAZY01095635.1	inositol polyphosphate 5-phosphatase K-like isoform X1	GO:0016787	-	-	-	-	0.00553184	-2.88805	-	-	-	-	0.0270671	-1.61806
GAZY01095636.1	protein CUSTOS isoform X1	GO:0030178	-	-	-	-	-	-	-	-	0.0445325	0.66685	0.00689411	0.792008
GAZY01095651.1	40S ribosomal protein S17	GO:0005840	1.84196e-05	0.743947	-	-	0.00155403	0.667238	-	-	-	-	2.96293e-06	1.06392
GAZY01095682.1	platelet endothelial cell adhesion molecule-like isoform X1	GO:0016021	0.0251231	0.715217	2.14132e-05	1.51284	0.000409379	1.25432	-	-	5.14632e-06	1.08934	9.15467e-06	1.69693
GAZY01095739.1	60S ribosomal protein L26	GO:0003723	0.00460647	0.376936	-	-	0.0453172	0.419984	0.030941	0.341943	-	-	0.00133685	0.661611
GAZY01095757.1	fibroblast growth factor 12 isoform X1	GO:0008083	-	-	-	-	-	-	-	-	-	-	0.0167165	-1.57234
GAZY01095809.1			-	-	-	-	-	-	-	-	0.0298418	-0.69729	-	-
GAZY01095870.1			-	-	-	-	-	-	-	-	-	-	0.0252147	1.06607
GAZY01095907.1	NADH dehydrogenase [ubiquinone] flavoprotein 1, mitochondrial-like	GO:0010181	-	-	0.00114994	2.04507	-	-	-	-	1.14062e-05	2.4986	0.000700213	1.94144
GAZY01095928.1	myosin light chain 5	GO:0005509	-	-	-	-	-	-	-	-	-	-	0.00190446	2.81951
GAZY01096064.1	voltage-dependent anion-selective channel protein 2-like isoform X1	GO:0015698	-	-	-	-	-	-	-	-	-	-	0.0241626	-0.751558
GAZY01096100.1	ryanodine receptor 1-like isoform X1	GO:0005219	-	-	-	-	-	-	-	-	-	-	0.0154312	-1.83325
GAZY01096141.1	SH3 domain-containing kinase-binding protein 1-like isoform X1	GO:0007015	-	-	-	-	-	-	-	-	0.0397237	1.5667	-	-
GAZY01096347.1	60S ribosomal protein L27a	GO:0003735	0.0296605	0.354993	-	-	0.0205864	0.520245	-	-	-	-	0.000646875	0.74231
GAZY01096361.1	Ras-related protein Rab-1A	GO:0003924	-	-	-	-	-	-	-	-	6.92527e-07	0.746069	-	-
GAZY01096457.1	B-cell lymphoma/leukemia 11B	GO:0003676	-	-	0.0182044	-0.816348	-	-	0.0499633	0.61219	-	-	-	-
GAZY01096466.1			-	-	0.000238346	1.35258	0.00797621	1.06615	0.0481787	-0.679825	0.00600801	0.774463	-	-
GAZY01096501.1	ETS translocation variant 4 isoform X2	GO:0005634	-	-	-	-	-	-	-	-	-	-	0.0048714	0.753924
GAZY01096625.1	cyclin-dependent kinase 19 isoform X2	GO:0004674	-	-	0.000853888	-1.98414	0.0293865	-1.01457	-	-	0.000427913	-1.48414	0.006679	-1.39952
GAZY01096637.1	sal-like protein 2	GO:0003676	-	-	-	-	0.026939	-3.71089	-	-	0.0203312	2.875	-	-
GAZY01096651.1	TRAF family member-associated NF-kappa-B activator isoform X1	GO:0007249	0.0100301	0.693328	-	-	-	-	-	-	0.0057942	-0.833186	0.0276311	0.780251
GAZY01096786.1	Homeobox protein BarH-like 1	GO:0005634	-	-	-	-	-	-	-	-	-	-	0.0251538	-0.710486
GAZY01096790.1			-	-	-	-	-	-	-	-	0.0407863	0.442161	0.0101706	0.60756
GAZY01096822.1			-	-	-	-	-	-	-	-	-	-	0.0399937	-1.31554
GAZY01096861.1	FYVE, RhoGEF and PH domain-containing protein 4 isoform X1	GO:0005085	-	-	-	-	-	-	-	-	-	-	0.00226575	-0.673301
GAZY01096909.1	NADH dehydrogenase [ubiquinone] 1 alpha subcomplex subunit 7	GO:0005743	-	-	-	-	-	-	-	-	-	-	1.1853e-05	0.77686
GAZY01096917.1	calcium/calmodulin-dependent protein kinase type II subunit beta isoform X19	GO:0005524	-	-	-	-	-	-	-	-	-	-	0.0449986	-1.00774
GAZY01096927.1	myosin-11-like	GO:0016459	-	-	-	-	-	-	-	-	-	-	0.0051263	-1.81818
GAZY01096928.1	ADP/ATP translocase 1	GO:0005743	-	-	-	-	-	-	-	-	0.000494327	1.20635	0.00258384	1.5714
GAZY01096992.1	deoxyribonuclease-1-like isoform X1	GO:0004536	-	-	0.000780681	0.984689	9.72664e-05	1.38658	-	-	0.000280938	0.620356	1.51133e-05	-0.843202
GAZY01097030.1	multifunctional methyltransferase subunit TRM112-like protein	GO:0008168	-	-	0.0301163	0.724886	0.0343981	0.467855	-	-	0.0489126	0.430425	3.57562e-08	1.66249
GAZY01097043.1			-	-	0.0224262	1.80669	0.0192896	1.05645	0.00611096	0.977338	0.000321006	1.12542	3.5887e-07	3.60274
GAZY01097132.1			-	-	-	-	-	-	0.00281835	-1.36175	0.00079536	-1.48562	1.3654e-05	-2.05148
GAZY01097135.1	homeobox protein MSH-D-like	GO:0005634	-	-	-	-	0.0360046	0.692434	-	-	0.0222274	0.631752	-	-
GAZY01097193.1			0.0492338	-0.701891	0.00947541	-1.01296	-	-	-	-	-	-	-	-
GAZY01097207.1	PHD finger-like domain-containing protein 5A	GO:0005686	0.000170075	0.599736	1.48651e-05	0.992247	0.000106142	1.08354	-	-	0.000744047	0.851352	1.2954e-10	1.76751
GAZY01097258.1	nucleolar protein 8	GO:0003723	-	-	0.021861	0.824573	-	-	-	-	-	-	4.72568e-05	1.19754
GAZY01097310.1	transcription factor COE3-like isoform X3	GO:0005634	-	-	-	-	-	-	-	-	0.0352741	-1.70701	-	-
GAZY01097367.1	triple functional domain protein-like isoform X3	GO:0005089	-	-	0.0135463	-1.44174	-	-	-	-	-	-	0.00637748	-1.26439
GAZY01097426.1	myotubularin-related protein 5 isoform X3	GO:0019208	-	-	0.00626996	-1.23114	-	-	-	-	0.00157149	-0.930392	0.00195209	-0.944012
GAZY01097498.1	Ectoderm-neural cortex protein 1	GO:0003779	-	-	-	-	-	-	4.59029e-05	-0.95059	0.0414455	-0.506139	5.69995e-05	-1.11776
GAZY01097603.1	dual specificity mitogen-activated protein kinase kinase 4-like isoform X2	GO:0005524	-	-	-	-	-	-	-	-	-	-	0.00036444	-0.687267
GAZY01097610.1	MIP18 family protein FAM96A	GO:0106035	0.0251621	0.415178	-	-	-	-	-	-	-	-	0.00463811	0.490844
GAZY01097641.1			-	-	-	-	0.00169739	1.87705	-	-	-	-	-	-
GAZY01097731.1			-	-	-	-	-	-	-	-	-	-	0.000914489	-3.61794
GAZY01097783.1	putative transmembrane protein INAFM1	GO:0016021	-	-	-	-	-	-	-	-	-	-	0.0221499	2.14553
GAZY01097814.1	small inducible cytokine SCYA101	GO:0006935	0.0294352	0.508296	-	-	0.0191399	0.629742	-	-	-	-	-	-
GAZY01097864.1			-	-	0.00745795	0.717821	-	-	-	-	1.45766e-06	1.24076	0.00307373	0.691335
GAZY01097910.1	39S ribosomal protein L53, mitochondrial	GO:0005840	0.0197747	0.578932	-	-	0.00744827	1.09951	-	-	0.0360828	0.749439	5.98139e-10	2.08135
GAZY01097937.1	calcineurin subunit B type 1 isoform X2	GO:0005509	-	-	-	-	-	-	-	-	-	-	0.00585071	-0.615956
GAZY01097957.1	Integrin-linked protein kinase	GO:0030018	-	-	-	-	0.0125834	-0.56908	-	-	0.0466587	-0.390082	0.0204151	-0.429874
GAZY01098004.1	cAMP-specific 3',5'-cyclic phosphodiesterase 4B-like	GO:0004114	-	-	-	-	-	-	0.00029354	-0.971702	-	-	-	-
GAZY01098126.1	60S ribosomal protein L24	GO:0022625	0.00295648	0.365705	-	-	0.0294131	0.485702	-	-	-	-	0.00149215	0.674007
GAZY01098155.1	glycine receptor subunit alpha-4-like	GO:0060079	-	-	-	-	-	-	-	-	-	-	0.0305187	2.71883
GAZY01098170.1	fatty acyl-CoA reductase 1 isoform X2	GO:0016021	-	-	-	-	-	-	-	-	-	-	0.0100969	-0.578964
GAZY01098198.1	protein yippee-like 1 isoform X1	GO:0046872	-	-	0.0180633	-1.16934	-	-	-	-	0.00190096	-1.29478	-	-
GAZY01098216.1	zinc transporter 2-like	GO:0016021	-	-	-	-	-	-	-	-	-	-	0.000390124	2.2359
GAZY01098337.1	lamin-A-like isoform X1	GO:0005882	-	-	-	-	-	-	-	-	0.0498189	-0.708928	-	-
GAZY01098360.1	60S ribosomal protein L28	GO:0005840	-	-	-	-	-	-	-	-	-	-	9.03272e-05	0.701653
GAZY01098420.1			-	-	-	-	-	-	-	-	0.00183683	-1.78565	0.000165677	-1.62792
GAZY01098465.1	60S ribosomal protein L23	GO:0014069	0.000170075	0.594544	0.015181	0.512977	0.000654774	0.860218	-	-	0.0498449	0.357811	1.3181e-05	0.9737
GAZY01098557.1	ADAMTS-like protein 2 isoform X2	GO:0008233	-	-	-	-	-	-	-	-	-	-	0.00236615	-1.38241
GAZY01098622.1	serine/threonine-protein kinase pim-2	GO:0005524	-	-	0.0488189	0.568894	-	-	-	-	-	-	0.00444617	0.785402
GAZY01098623.1	Protein LZIC	GO:0016021	-	-	-	-	0.0156945	1.94978	-	-	-	-	-	-
GAZY01098649.1	chromobox protein homolog 1	GO:0005634	-	-	-	-	-	-	-	-	-	-	0.0100039	-0.757697
GAZY01098777.1	60S ribosomal protein L37a	GO:0005829	8.36676e-05	0.783623	0.000718917	0.836258	6.44033e-05	1.08706	-	-	0.0132839	0.67791	1.15262e-05	1.08653
GAZY01098791.1			-	-	0.0333513	-3.74202	0.0174511	-3.77811	-	-	-	-	0.0268527	-2.4624
GAZY01098800.1			-	-	-	-	0.0370002	2.10608	-	-	-	-	-	-
GAZY01098819.1	40S ribosomal protein S27	GO:0005840	-	-	-	-	0.0211275	0.629427	-	-	-	-	0.00576951	0.630289
GAZY01098827.1	gap junction beta-7 protein-like	GO:0005922	-	-	0.00521579	-1.15622	0.0144338	-0.836867	0.0431257	-0.61073	-	-	-	-
GAZY01098845.1	probable peptide chain release factor C12orf65 homolog, mitochondrial	GO:0003747	-	-	-	-	-	-	-	-	-	-	0.000725269	1.02209
GAZY01098850.1	elongation factor 1A	GO:0003746	9.79389e-08	3.94067	-	-	-	-	-	-	-	-	0.000540541	5.55992
GAZY01098984.1			-	-	-	-	-	-	-	-	-	-	0.0154312	3.11289
GAZY01098998.1	rap1 GTPase-activating protein 2 isoform X4	GO:0005096	-	-	-	-	0.00431784	0.995344	-	-	-	-	-	-
GAZY01099054.1	40S ribosomal protein S15	GO:0043009	0.0036236	0.384362	-	-	0.0157483	0.52437	-	-	-	-	0.000659022	0.704905
GAZY01099135.1	serine/threonine-protein kinase tousled-like 1-B isoform X2	GO:0004672	-	-	-	-	-	-	-	-	-	-	0.032682	-0.431365
GAZY01099193.1	probable JmjC domain-containing histone demethylation protein 2C isoform X2	GO:0061515	0.0482652	-0.676918	-	-	0.0431292	-1.00627	-	-	-	-	0.0407529	-0.808505
GAZY01099199.1	dynamin-1-like isoform X2	GO:0003924	-	-	-	-	0.0397948	-1.4134	-	-	-	-	-	-
GAZY01099210.1	cytochrome c oxidase copper chaperone	GO:0006825	7.76187e-05	0.61507	0.000152545	0.706362	0.000174005	0.946671	-	-	0.0127761	0.474487	1.00858e-06	1.13254
GAZY01099258.1	glutathione peroxidase 1-like	GO:0004602	-	-	-	-	0.0202533	0.505043	-	-	0.00558695	0.439875	0.00232282	0.790876
GAZY01099283.1	neuron-specific protein family member 1-like	GO:0016021	-	-	-	-	-	-	-	-	-	-	0.00107725	-3.65568
GAZY01099333.1	sodium/potassium-transporting ATPase subunit alpha-3-like	GO:0016021	-	-	-	-	-	-	-	-	-	-	0.0132347	-1.65754
GAZY01099447.1	mitochondrial import inner membrane translocase subunit TIM14	GO:0001405	0.0137319	0.371296	-	-	0.000814931	0.613407	-	-	-	-	8.90438e-05	0.913326
GAZY01099478.1			-	-	-	-	-	-	-	-	-	-	0.0155301	1.8979
GAZY01099498.1	cGMP-dependent protein kinase 1-like isoform X1	GO:0005524	-	-	-	-	-	-	-	-	0.0408847	1.7654	0.000231497	2.63113
GAZY01099512.1	Carboxypeptidase A6	GO:0016021	0.0332402	0.574848	-	-	0.00738242	0.802756	-	-	-	-	-	-
GAZY01099517.1	mediator of RNA polymerase II transcription subunit 9	GO:0016592	-	-	-	-	0.0312189	0.557855	-	-	-	-	0.00106906	0.706022
GAZY01099581.1	sister chromatid cohesion protein PDS5 homolog B-like	GO:0006281	-	-	-	-	-	-	-	-	-	-	0.00144531	-1.38218
GAZY01099582.1	LIM domain kinase 1 isoform X3	GO:0004672	-	-	-	-	-	-	-	-	-	-	0.0108502	1.47996
GAZY01099586.1	cysteine-rich secretory protein LCCL domain-containing 1	GO:0005576	-	-	-	-	-	-	-	-	-	-	0.00199161	-1.56846
GAZY01099655.1	NADH dehydrogenase [ubiquinone] 1 alpha subcomplex subunit 2	GO:0005743	0.0421945	0.304313	0.0225142	0.423244	-	-	-	-	-	-	8.91358e-07	0.917567
GAZY01099672.1	homeobox protein DLX-6	GO:0005634	-	-	-	-	-	-	-	-	0.0210958	0.867698	-	-
GAZY01099697.1	voltage-dependent L-type calcium channel subunit beta-3 isoform X1	GO:0005891	-	-	-	-	-	-	-	-	0.0429003	-1.39439	0.000281141	-2.48056
GAZY01099740.1	14-3-3 protein epsilon isoform X1	GO:0004497	-	-	-	-	-	-	-	-	0.00190256	0.525633	-	-
GAZY01099759.1	cytochrome c oxidase assembly factor 4 homolog, mitochondrial	GO:0005758	-	-	-	-	-	-	-	-	0.035631	0.475946	8.06011e-05	0.831092
GAZY01099798.1			-	-	0.0296042	0.874439	-	-	-	-	-	-	-	-
GAZY01099804.1	replication protein A 70 kDa DNA-binding subunit-like	GO:0005634	-	-	0.00395014	-0.930299	0.0319238	-0.749809	-	-	-	-	0.000377995	-1.16774
GAZY01099916.1	2'-deoxynucleoside 5'-phosphate N-hydrolase 1	GO:0005634	0.0472801	0.544884	-	-	0.0291105	0.800213	-	-	-	-	-	-
GAZY01099930.1	ubiquitin-conjugating enzyme E2 R2-like	GO:0005524	-	-	-	-	-	-	0.0134773	0.548077	-	-	0.0383091	0.668427
GAZY01099938.1	TOM1-like protein 2 isoform X3	GO:0006886	-	-	-	-	-	-	-	-	-	-	0.00469771	-1.09447
GAZY01099952.1	60S ribosomal protein L27	GO:0030218	0.000763391	0.502668	-	-	0.0017616	0.701361	-	-	-	-	0.000448713	0.777134
GAZY01100008.1	apoptosis-associated speck-like protein containing a CARD isoform X3	GO:0006954	0.0291722	0.446639	-	-	-	-	-	-	-	-	-	-
GAZY01100014.1	troponin I, fast skeletal muscle-like	GO:0005861	0.0464698	0.549832	-	-	-	-	-	-	-	-	0.000631528	1.42689
GAZY01100047.1	signal peptidase complex subunit 1	GO:0005787	0.0342547	0.32922	-	-	0.0017678	0.556564	-	-	0.00553792	0.40854	8.58726e-06	0.984139
GAZY01100056.1	enhancer of polycomb homolog 1-like	GO:0043967	-	-	-	-	-	-	-	-	-	-	0.0101093	-0.944241
GAZY01100102.1	cytochrome c oxidase subunit 8A, mitochondrial-like	GO:0004129	0.000284696	1.13736	-	-	1.57674e-06	1.7116	0.0174771	0.563298	-	-	0.0434092	0.477137
GAZY01100197.1	interleukin-17A-like	GO:0005576	-	-	-	-	-	-	-	-	0.0426167	-0.891515	0.00266222	-1.62531
GAZY01100265.1	echinoderm microtubule-associated protein-like 5 isoform X4	GO:0005515	-	-	-	-	-	-	-	-	-	-	0.0441801	-2.9371
GAZY01100268.1	RNA-binding motif, single-stranded-interacting protein 2-like isoform X2	GO:0003723	0.0124014	-0.664725	-	-	-	-	-	-	-	-	0.000924599	-1.29041
GAZY01100279.1	small nuclear ribonucleoprotein E	GO:0005682	0.000593078	0.616242	0.00762621	0.697778	0.000454641	0.767658	-	-	0.00584247	0.68555	1.59439e-10	1.66023
GAZY01100280.1	serum amyloid P-component-like	GO:0005576	-	-	-	-	0.0408271	1.6726	-	-	-	-	-	-
GAZY01100336.1			-	-	-	-	-	-	-	-	0.0412013	-3.20399	0.038684	-3.05463
GAZY01100408.1	zinc transporter 7 isoform X2	GO:0098655	-	-	-	-	-	-	-	-	-	-	0.00779378	0.651319
GAZY01100443.1	proteasome subunit alpha type-4	GO:0005634	-	-	-	-	-	-	-	-	-	-	0.00806654	0.482463
GAZY01100544.1	huntingtin-interacting protein K	GO:0043066	2.44319e-07	0.730031	0.00117607	0.706272	0.000359055	0.7921	0.0130354	0.442718	0.0214205	0.633998	2.18753e-05	1.01163
GAZY01100627.1			-	-	-	-	-	-	-	-	0.00469378	1.50174	0.00607069	-2.81711
GAZY01100769.1			-	-	-	-	-	-	-	-	-	-	0.027107	2.66596
GAZY01100789.1	pentraxin-related protein PTX3-like	GO:0045087	0.0492931	0.846949	-	-	-	-	-	-	-	-	-	-
GAZY01100800.1			-	-	-	-	0.0260125	-3.8955	-	-	-	-	-	-
GAZY01100892.1			-	-	0.0137768	0.845799	-	-	-	-	-	-	0.0114262	1.08538
GAZY01100907.1			-	-	-	-	-	-	0.0112498	3.91672	-	-	-	-
GAZY01101010.1	ras-related C3 botulinum toxin substrate 1	GO:0016601	-	-	-	-	-	-	0.0269905	0.461752	0.0043128	0.516401	4.9714e-11	1.2774
GAZY01101072.1			-	-	-	-	-	-	-	-	-	-	0.00233465	1.37841
GAZY01101094.1	MICOS complex subunit Mic10-like	GO:0061617	0.000907288	0.629896	0.000587411	0.757778	1.73792e-07	1.12016	-	-	0.000120687	0.861486	1.14777e-07	1.40077
GAZY01101108.1	rap1 GTPase-activating protein 2-like isoform X1	GO:0005096	-	-	-	-	-	-	-	-	0.0183242	3.37432	-	-
GAZY01101164.1	thyroxine 5-deiodinase-like	GO:0005886	-	-	-	-	-	-	-	-	-	-	0.000317806	3.80747
GAZY01101179.1			-	-	-	-	-	-	-	-	0.00102893	4.56669	0.00814756	3.6182
GAZY01101228.1			-	-	-	-	-	-	-	-	-	-	0.00309294	0.66256
GAZY01101235.1			-	-	-	-	-	-	-	-	0.00300613	-4.06007	-	-
GAZY01101343.1			-	-	-	-	-	-	-	-	-	-	0.0132368	1.88795
GAZY01101345.1	carboxypeptidase A6	GO:0008270	-	-	0.0276057	4.35091	-	-	-	-	-	-	0.0419568	-2.45695
GAZY01101355.1			-	-	0.0302792	-0.863103	-	-	-	-	-	-	-	-
GAZY01101411.1	inducible heat shock protein 70	GO:0005634	-	-	-	-	-	-	0.018704	1.22458	-	-	-	-
GAZY01101497.1	40S ribosomal protein S16	GO:0005840	0.00431014	0.469509	-	-	0.0156945	0.643543	-	-	-	-	3.49897e-05	0.698211
GAZY01101572.1	zinc finger and SCAN domain-containing protein 12-like	GO:0003676	-	-	-	-	-	-	-	-	-	-	0.0393684	-0.97012
GAZY01101613.1	homeobox protein Nkx-2.4	GO:0001046	-	-	-	-	-	-	-	-	-	-	0.0253759	3.06367
GAZY01101640.1	transcription factor Sox-1a-like	GO:0005634	-	-	0.03777	-2.76957	-	-	-	-	-	-	-	-
GAZY01101664.1	DNA-directed RNA polymerases I, II, and III subunit RPABC4	GO:0001056	0.000264331	0.70253	7.86231e-05	0.960135	1.50307e-06	1.00812	-	-	4.00828e-05	1.28283	4.9983e-12	2.27215
GAZY01101670.1	MOB kinase activator 1A	GO:0016301	-	-	0.0187418	-0.484051	0.00125205	-0.552064	-	-	0.00165981	-0.461648	7.70392e-05	-0.772744
GAZY01101756.1	voltage-dependent anion-selective channel protein 2-like isoform X2	GO:0015698	-	-	-	-	-	-	-	-	0.0175956	-0.589624	0.000248904	-0.973855
GAZY01101791.1	troponin T, cardiac muscle	GO:0005861	-	-	-	-	0.0453332	1.73304	-	-	-	-	-	-
GAZY01101793.1	protein unc-119 homolog A isoform X1	GO:0007399	-	-	-	-	-	-	0.00217683	2.99293	0.019868	2.51375	-	-
GAZY01101821.1	transcription factor COE2 isoform X4	GO:0005634	-	-	-	-	0.0305307	3.29343	-	-	-	-	-	-
GAZY01101894.1	histone H3.3-like	GO:0000786	-	-	-	-	-	-	-	-	0.0357756	-0.339925	0.0148685	0.376477
GAZY01101923.1			-	-	0.0489555	-1.83638	-	-	-	-	-	-	0.00171314	-2.26477
GAZY01101924.1			-	-	-	-	-	-	-	-	-	-	0.00109043	-1.71136
GAZY01101976.1	vesicle-associated membrane protein-associated protein B/C-like	GO:0005623	-	-	-	-	-	-	-	-	-	-	0.00055279	-0.782782
GAZY01102006.1	bromodomain and PHD finger-containing protein 3-like isoform X1	GO:0046872	-	-	-	-	-	-	-	-	-	-	0.0325472	-1.05471
GAZY01102018.1	Frizzled-8	GO:0004888	0.0236889	0.816431	-	-	0.0338347	0.85932	-	-	-	-	-	-
GAZY01102128.1	signal-induced proliferation-associated 1-like protein 1 isoform X1	GO:0051056	-	-	-	-	-	-	-	-	-	-	0.0138812	-1.15755
GAZY01102186.1			-	-	-	-	-	-	-	-	0.00398309	0.409001	5.13713e-05	0.932517
GAZY01102257.1			-	-	-	-	0.0121754	2.52822	-	-	-	-	-	-
GAZY01102268.1	SH3 and PX domain-containing protein 2A-like isoform X2	GO:0005737	-	-	0.0162596	-2.37544	-	-	-	-	0.0153326	-1.2743	0.0276215	-1.09568
GAZY01102285.1	ATP synthase subunit epsilon, mitochondrial	GO:0000275	0.00213724	0.570132	-	-	7.69449e-05	0.961789	0.00670015	0.502313	-	-	9.50786e-07	1.05607
GAZY01102286.1	tumor necrosis factor receptor superfamily member 3-like	GO:0016020	5.47548e-06	0.867464	-	-	-	-	1.01165e-07	1.88708	-	-	4.28376e-09	3.30554
GAZY01102311.1	Histamine H1 receptor	GO:0005887	-	-	-	-	-	-	-	-	-	-	0.0308368	1.03028
GAZY01102383.1			-	-	-	-	-	-	-	-	-	-	0.0181437	2.27472
GAZY01102437.1	serine/threonine-protein kinase Sgk1 isoform X1	GO:0004674	-	-	-	-	-	-	-	-	-	-	0.0488261	-2.398
GAZY01102439.1	E2F-associated phosphoprotein isoform X2	GO:0016021	-	-	0.0494424	0.514943	-	-	-	-	-	-	-	-
GAZY01102450.1	calpain-15-like	GO:0004198	-	-	-	-	-	-	-	-	-	-	0.0213542	-1.0344
GAZY01102491.1	60S ribosomal protein L22-like 1	GO:0005840	0.0384808	0.577829	0.0225142	0.572332	-	-	-	-	-	-	4.62013e-09	1.42883
GAZY01102540.1	G-protein coupled receptor 3	GO:0016021	-	-	-	-	-	-	-	-	-	-	0.00312638	4.16018
GAZY01102582.1	succinate dehydrogenase [ubiquinone] iron-sulfur subunit, mitochondrial-like	GO:0008177	-	-	-	-	-	-	4.19661e-07	1.0916	5.40553e-07	1.12408	1.97626e-08	2.99053
GAZY01102601.1	general transcription factor IIH subunit 5	GO:0000439	-	-	-	-	-	-	-	-	0.023484	0.452255	0.00029985	0.765546
GAZY01102627.1	small nuclear ribonucleoprotein F	GO:0008334	0.0131635	0.463356	0.00118739	0.708471	0.00992971	0.617448	-	-	3.01957e-07	0.801188	3.28042e-14	1.54777
GAZY01102666.1	adrenomedullin-5 precursor	GO:0005576	-	-	-	-	-	-	7.42326e-07	1.04136	0.0018225	0.658387	2.47118e-06	3.27762
GAZY01102697.1	60S ribosomal protein L18a	GO:0005840	-	-	-	-	-	-	-	-	-	-	0.0141	0.538924
GAZY01102699.1	diacylglycerol kinase kappa isoform X1	GO:0003951	-	-	-	-	-	-	-	-	-	-	4.14252e-05	-0.922022
GAZY01102710.1	DNA-binding protein inhibitor ID-2	GO:0005634	-	-	-	-	-	-	-	-	-	-	0.00989676	-0.573581
GAZY01102777.1	spectrin beta chain, non-erythrocytic 1-like isoform X6	GO:0007182	-	-	0.0242928	-1.12421	0.0334693	-0.516536	-	-	-	-	0.00142957	-1.39702
GAZY01102865.1	40S ribosomal protein S10	GO:0022627	-	-	-	-	-	-	-	-	-	-	0.000210861	0.712661
GAZY01102922.1	NADH dehydrogenase [ubiquinone] 1 beta subcomplex subunit 2, mitochondrial	GO:0005747	0.00111862	0.471923	-	-	0.0104337	0.793299	-	-	0.00847714	0.415912	1.55619e-08	1.01588
GAZY01102961.1	Proteasome maturation protein	GO:0000502	-	-	-	-	-	-	-	-	0.0338671	0.309444	1.39269e-07	1.02272
GAZY01102976.1	liprin-alpha-2 isoform X6	GO:0045202	-	-	0.0402161	-3.90919	-	-	-	-	-	-	0.0143866	-2.694
GAZY01102992.1	DNA-directed RNA polymerases I, II, and III subunit RPABC5	GO:0001056	0.00390055	0.567289	0.000718079	0.785852	0.00102804	1.05001	-	-	0.0232078	0.616737	1.46928e-09	1.64012
GAZY01102994.1	hemoglobin embryonic subunit alpha-like	GO:0005833	-	-	-	-	-	-	-	-	-	-	0.0139046	-1.73328
GAZY01103039.1	ATP synthase subunit d, mitochondrial-like	GO:0000276	0.0430004	0.318972	-	-	0.0412577	0.401127	-	-	-	-	0.000165023	0.648457
GAZY01103097.1	rho GTPase-activating protein 45 isoform X2	GO:0005096	0.0390136	0.405784	-	-	-	-	-	-	-	-	9.4393e-05	0.612339
GAZY01103115.1	60S acidic ribosomal protein P2-like	GO:0043009	2.23675e-05	0.592379	-	-	0.00151661	0.727011	-	-	-	-	7.53326e-05	0.955803
GAZY01103121.1			-	-	0.0028268	-4.64675	-	-	-	-	-	-	-	-
GAZY01103161.1	NADH dehydrogenase [ubiquinone] 1 beta subcomplex subunit 11, mitochondrial	GO:0016021	0.0478236	0.303642	-	-	0.00365698	0.677541	-	-	-	-	1.16043e-10	1.14571
GAZY01103163.1	small nuclear ribonucleoprotein G	GO:0005681	3.14263e-06	0.65253	0.000118957	0.78596	4.91768e-05	0.719909	-	-	0.0026696	0.760214	5.7307e-08	1.59627
GAZY01103202.1	rap guanine nucleotide exchange factor 6-like isoform X9	GO:0005085	-	-	0.0488189	-1.71807	-	-	-	-	-	-	-	-
GAZY01103213.1	secretogranin-1	GO:0030141	-	-	-	-	-	-	-	-	0.0421357	-1.02832	-	-
GAZY01103258.1	transcription and mRNA export factor ENY2	GO:0003713	0.0151785	0.440571	9.10254e-05	0.912636	0.0175304	0.637998	-	-	0.00150704	0.922957	1.33549e-09	1.52962
GAZY01103260.1	putative zinc finger protein 1-like	GO:0003676	-	-	-	-	0.0302549	1.38566	-	-	-	-	-	-
GAZY01103279.1	UDP-N-acetylglucosamine transporter	GO:0000139	0.00597605	-0.639663	-	-	-	-	-	-	-	-	-	-
GAZY01103303.1	ragulator complex protein LAMTOR5	GO:0071230	-	-	0.0333513	0.467961	-	-	-	-	0.0183665	0.374721	0.00522297	0.513796
GAZY01103305.1	histone-lysine N-methyltransferase SETD1B-A-like	GO:0005634	-	-	-	-	-	-	0.0201236	3.60026	-	-	-	-
GAZY01103371.1	neuropeptide B-like	GO:0001664	-	-	-	-	0.0435413	1.58357	-	-	-	-	-	-
GAZY01103389.1	60S ribosomal protein L23a	GO:0003735	0.00130517	0.489747	-	-	0.00572154	0.57202	-	-	-	-	0.00285972	0.675849
GAZY01103444.1			-	-	-	-	-	-	-	-	0.0450213	1.11812	-	-
GAZY01103467.1	heat shock protein HSP 90-alpha	GO:0005634	-	-	-	-	-	-	-	-	0.000175432	-1.38878	-	-
GAZY01103489.1	mesencephalic astrocyte-derived neurotrophic factor	GO:0071542	-	-	-	-	-	-	-	-	0.0472428	0.284229	4.83708e-08	0.928259
GAZY01103557.1	ubiquitin-conjugating enzyme E2 2-like	GO:0005524	-	-	-	-	-	-	-	-	-	-	0.0256469	0.541859
GAZY01103580.1	activity-regulated cytoskeleton-associated protein isoform X2	GO:0003676	-	-	-	-	-	-	-	-	0.0461744	-3.12246	0.0441366	-2.93358
GAZY01103635.1			-	-	-	-	-	-	-	-	-	-	1.8667e-06	0.969966
GAZY01103699.1	kinesin-like protein KIF1A isoform X8	GO:0003777	-	-	-	-	0.0301181	-3.4134	-	-	-	-	-	-
GAZY01103772.1			-	-	-	-	0.0139943	1.0794	-	-	0.00212238	1.59716	-	-
GAZY01103782.1	centromere protein X	GO:0046982	0.0165473	0.548945	-	-	-	-	-	-	-	-	-	-
GAZY01103799.1			0.0193619	1.76472	-	-	-	-	-	-	0.0317175	1.41757	-	-
GAZY01103803.1	thyroid hormone receptor alpha-B isoform X1	GO:0005634	-	-	0.00240218	-1.57196	-	-	-	-	-	-	-	-
GAZY01103904.1	stAR-related lipid transfer protein 9 isoform X1	GO:0005524	-	-	-	-	-	-	-	-	-	-	0.000123879	-1.5133
GAZY01103918.1	myosin-11-like isoform X2	GO:0016021	-	-	-	-	-	-	-	-	-	-	0.00491094	-1.94585
GAZY01103970.1	tRNA-specific adenosine deaminase 2	GO:0008270	-	-	-	-	-	-	-	-	0.000190412	1.36848	0.000164693	1.19888
GAZY01104143.1	cadherin-4-like isoform X2	GO:0005509	-	-	-	-	-	-	-	-	0.0431839	-2.69137	-	-
GAZY01104164.1	guanine nucleotide-binding protein G(I)/G(S)/G(O) subunit gamma-12	GO:0005834	-	-	-	-	-	-	-	-	-	-	0.00120508	0.678105
GAZY01104271.1	homeodomain-only protein	GO:0005634	0.0322879	0.508054	0.043253	0.600006	0.00011421	0.932397	-	-	-	-	7.80281e-05	1.26115
GAZY01104291.1	39S ribosomal protein L55, mitochondrial	GO:0005762	-	-	-	-	-	-	-	-	-	-	0.000244937	0.708132
GAZY01104302.1	cytoplasmic polyadenylation element-binding protein 2	GO:0003730	-	-	-	-	-	-	-	-	0.0266183	0.966512	0.0217974	0.910145
GAZY01104351.1	nuclear protein 1-like	GO:0009267	-	-	0.0487445	0.791463	0.0109378	0.736671	7.92799e-05	0.617111	0.000183997	0.622249	7.99205e-05	2.15782
GAZY01104357.1	plastin-3	GO:0051015	-	-	-	-	-	-	-	-	0.0436941	0.300264	-	-
GAZY01104378.1	CCAAT/enhancer-binding protein gamma-like	GO:0003700	-	-	-	-	-	-	-	-	-	-	0.0237438	0.9391
GAZY01104379.1	probable phospholipid-transporting ATPase VB	GO:0016021	-	-	-	-	-	-	0.0112498	0.764227	0.00541682	0.776416	-	-
GAZY01104385.1			-	-	-	-	0.0266493	0.518372	-	-	-	-	-	-
GAZY01104411.1			-	-	-	-	-	-	-	-	0.0493654	0.958629	0.000984873	-2.48724
GAZY01104489.1	homeodomain-interacting protein kinase 3	GO:0004672	-	-	-	-	-	-	-	-	-	-	0.00371416	-0.587786
GAZY01104491.1	40S ribosomal protein S24 isoform X1	GO:0005840	0.0159213	0.379968	-	-	0.0440797	0.496592	-	-	-	-	3.73743e-05	0.803867
GAZY01104509.1	NADH dehydrogenase [ubiquinone] 1 beta subcomplex subunit 8, mitochondrial	GO:0005747	-	-	0.0446328	0.486522	-	-	-	-	0.0410857	0.302981	2.72934e-06	1.06011
GAZY01104529.1	guanine nucleotide-binding protein G(I)/G(S)/G(T) subunit beta-1-like	GO:0005515	-	-	-	-	0.0403351	-0.35842	-	-	-	-	-	-
GAZY01104563.1	actin-binding LIM protein 3	GO:0003779	-	-	0.0421162	-2.06321	-	-	-	-	-	-	-	-
GAZY01104617.1	protein transport protein Sec24B-like isoform X4	GO:0030127	-	-	0.00596891	-1.11379	-	-	-	-	-	-	0.0473276	-0.817562
GAZY01104629.1	synaptonemal complex central element protein 3	GO:0007130	-	-	0.000761537	1.39855	0.00773949	1.05929	-	-	0.00928264	0.978141	-	-
GAZY01104638.1	succinate dehydrogenase cytochrome b560 subunit, mitochondrial	GO:0045281	-	-	-	-	-	-	-	-	-	-	6.45338e-07	0.96748
GAZY01104660.1	capZ-interacting protein-like	GO:0001947	-	-	-	-	0.0153613	-0.569105	-	-	0.0405957	-0.416283	-	-
GAZY01104674.1	transmembrane and ubiquitin-like domain-containing protein 1	GO:0016021	-	-	-	-	-	-	-	-	0.025635	0.424778	-	-
GAZY01104700.1	pyridine nucleotide-disulfide oxidoreductase domain-containing protein 1	GO:0016491	-	-	-	-	-	-	-	-	0.0212155	1.73839	0.0454917	1.5844
GAZY01104741.1			0.00837189	-1.76676	-	-	-	-	-	-	0.0269447	-2.78967	-	-
GAZY01104770.1	rano class II histocompatibility antigen, A beta chain-like isoform X1	GO:0042613	-	-	-	-	-	-	-	-	-	-	4.72056e-10	-2.37241
GAZY01104779.1	protein S100-A6-like	GO:0005509	4.26375e-06	0.796756	-	-	0.0243417	0.581634	-	-	-	-	-	-
GAZY01104786.1	ADP-ribosylation factor-like protein 6-interacting protein 6	GO:0016021	-	-	-	-	-	-	-	-	-	-	0.00329203	0.542782
GAZY01104801.1	60S ribosomal protein L11	GO:0005840	0.0240923	0.337701	-	-	0.027277	0.570077	-	-	-	-	0.000115288	0.781898
GAZY01104823.1	caskin-2-like isoform X3	GO:0005515	-	-	-	-	-	-	-	-	-	-	0.00243535	-1.05391
GAZY01104852.1	transcription factor MafK	GO:0005634	-	-	-	-	-	-	-	-	6.88484e-06	-1.37237	-	-
GAZY01104859.1			-	-	-	-	-	-	-	-	-	-	0.000121437	-2.45774
GAZY01104863.1	protein FAM46A	GO:0016021	-	-	-	-	-	-	-	-	-	-	0.000751927	-1.10141
GAZY01104867.1	transcription factor Sox-9-A-like	GO:0005634	0.00382325	-0.607214	4.22401e-05	-1.36081	0.00241051	-1.0246	-	-	0.0233468	-0.782994	1.8635e-05	-1.46826
GAZY01104869.1	MHC class I antigen	GO:0016021	-	-	-	-	0.0497359	1.04521	-	-	-	-	-	-
GAZY01104965.1	microtubule-associated proteins 1A/1B light chain 3C	GO:0005737	-	-	-	-	0.0167472	1.21656	-	-	-	-	-	-
GAZY01104977.1	SRSF protein kinase 3-like isoform X1	GO:0004672	-	-	-	-	-	-	-	-	0.0498639	0.831935	-	-
GAZY01104982.1	kelch-like protein 38	GO:0005515	0.0342242	1.5708	0.00448719	2.31806	0.00211664	2.45586	-	-	-	-	0.0186469	1.56892
GAZY01105040.1			-	-	-	-	-	-	-	-	-	-	0.00199746	-1.51298
GAZY01105063.1	small nuclear ribonucleoprotein Sm D2	GO:0005682	0.000148358	0.541232	1.62516e-09	1.08706	0.00525176	0.76179	-	-	0.000793647	0.956324	1.18374e-08	1.64971
GAZY01105078.1	prefoldin subunit 6	GO:0016272	-	-	-	-	-	-	-	-	-	-	0.0379348	0.427865
GAZY01105214.1	myosin light chain 3, skeletal muscle isoform	GO:0005509	-	-	-	-	-	-	-	-	-	-	0.00591279	1.3422
GAZY01105241.1	muscleblind-like protein 1 isoform X2	GO:0046872	-	-	0.00127038	-1.14124	-	-	-	-	0.0106134	-0.677244	0.0460195	-0.570986
GAZY01105248.1	alpha-synuclein-like	GO:0005737	-	-	0.0074845	5.49082	-	-	-	-	-	-	-	-
GAZY01105249.1	fatty acid-binding protein, brain	GO:0008289	0.046208	0.644113	-	-	-	-	-	-	0.000535952	-0.973887	0.000283406	1.52065
GAZY01105271.1	NADH dehydrogenase [ubiquinone] 1 beta subcomplex subunit 5, mitochondrial	GO:0016021	-	-	-	-	0.034364	0.444182	-	-	8.18527e-05	0.509372	1.04658e-05	0.80472
GAZY01105295.1	photoreceptor outer segment membrane glycoprotein 2-like	GO:0016021	-	-	-	-	-	-	-	-	-	-	0.0302567	2.92671
GAZY01105302.1	E3 ubiquitin-protein ligase RBX1	GO:0000717	0.000976255	0.515929	0.0210562	0.568121	0.00387611	0.70683	-	-	0.0071484	0.432994	7.81744e-08	1.07342
GAZY01105308.1	glutaredoxin-like protein C5orf63 homolog	GO:0055114	-	-	-	-	-	-	-	-	-	-	0.00160815	1.15938
GAZY01105310.1			-	-	-	-	0.00134587	0.702649	-	-	0.0172455	0.434184	-	-
GAZY01105385.1	sodium/potassium-transporting ATPase subunit gamma-like	GO:0099106	-	-	-	-	0.0463576	1.5103	-	-	-	-	-	-
GAZY01105388.1	cytochrome c oxidase subunit 8A, mitochondrial	GO:0016021	0.00857459	0.35982	-	-	0.0137391	0.584138	0.0242795	0.371585	-	-	2.21187e-14	1.35642
GAZY01105516.1	NADH dehydrogenase [ubiquinone] 1 alpha subcomplex subunit 12	GO:0009055	0.00374949	0.43377	0.0148567	0.633851	0.0341419	0.581783	-	-	0.00300613	0.610457	1.2954e-05	0.764189
GAZY01105549.1			-	-	-	-	-	-	-	-	0.0462021	3.41099	-	-
GAZY01105570.1	ribosomal protein S6 kinase alpha-3	GO:0000287	-	-	-	-	-	-	-	-	0.0429758	-0.455829	-	-
GAZY01105592.1	cAMP-specific 3',5'-cyclic phosphodiesterase 4D isoform X1	GO:0004114	-	-	0.00322544	-1.3956	0.0235988	-1.01528	-	-	0.00640822	-1.05026	-	-
GAZY01105615.1	transmembrane protein 216-like	GO:0016021	-	-	-	-	-	-	-	-	0.0119586	-0.828029	0.0351773	0.54607
GAZY01105646.1	myocyte-specific enhancer factor 2D homolog isoform X5	GO:0005634	-	-	-	-	-	-	-	-	-	-	0.00279983	-0.816771
GAZY01105651.1	transcriptional regulator Myc-like	GO:0005634	-	-	-	-	-	-	-	-	0.0147246	0.818338	0.00689411	0.789474
GAZY01105670.1			-	-	-	-	0.0243052	2.53801	-	-	-	-	-	-
GAZY01105695.1	chromosome alignment-maintaining phosphoprotein 1-like	GO:0005623	-	-	-	-	0.00670127	1.18376	-	-	-	-	-	-
GAZY01105718.1	latrophilin-2-like isoform X3	GO:0016020	0.00306285	-1.45292	6.49307e-05	-2.60238	-	-	-	-	0.0135125	-1.03102	2.969e-10	-3.32246
GAZY01105756.1	neuromedin-B	GO:0016021	-	-	-	-	-	-	-	-	0.0490108	2.62457	-	-
GAZY01105774.1	son of sevenless homolog 2	GO:0000786	-	-	0.00248738	-1.23507	0.00770857	-0.968004	-	-	0.00922406	-0.663407	0.00227899	-0.936856
GAZY01105821.1	ADP-ribosylation factor-like protein 2	GO:0005525	0.0246172	0.361471	-	-	-	-	-	-	-	-	1.05964e-06	0.935452
GAZY01105848.1	THO complex subunit 4-like	GO:0003723	0.00467427	0.404957	0.00122599	0.641387	-	-	0.00280065	0.589338	-	-	5.67705e-07	1.31352
GAZY01105859.1	protein S100-A16-like	GO:0005509	-	-	0.0143007	1.01704	-	-	0.00423672	0.499416	6.27355e-18	1.37682	1.69544e-07	2.70909
GAZY01105884.1	REST corepressor 2	GO:0005634	-	-	0.00174912	-1.58052	-	-	-	-	-	-	-	-
GAZY01105917.1	pro-MCH-like	GO:0045202	-	-	0.0373382	3.70608	-	-	-	-	-	-	-	-
GAZY01105976.1	antimicrobial peptide NK-lysin-like	GO:0006629	-	-	-	-	-	-	-	-	-	-	0.0184808	0.532431
GAZY01105982.1	43 kDa receptor-associated protein of the synapse	GO:0045202	-	-	-	-	-	-	-	-	0.0096906	1.14247	-	-
GAZY01105990.1	ankyrin-2-like isoform X2	GO:0005515	-	-	-	-	-	-	-	-	0.0227686	-3.59887	0.0273687	-3.44544
GAZY01106000.1			-	-	-	-	-	-	0.0420601	-1.23782	-	-	0.00689411	-1.60552
GAZY01106044.1	reactive oxygen species modulator 1	GO:0005744	0.0324654	0.370146	0.0254674	0.505039	0.0147816	0.6091	0.040023	0.338671	7.76985e-06	0.607817	1.41953e-08	0.963867
GAZY01106064.1	heparan sulfate glucosamine 3-O-sulfotransferase 3A1-like	GO:0016021	-	-	-	-	-	-	-	-	-	-	0.00721526	-1.58496
GAZY01106076.1	TSC22 domain family protein 1 isoform X2	GO:0003700	-	-	-	-	-	-	0.028777	0.946988	0.0168771	0.887175	-	-
GAZY01106119.1	transmembrane protein 14C-like	GO:0016021	-	-	-	-	0.00536872	0.942066	-	-	-	-	0.00272856	0.609984
GAZY01106123.1	dedicator of cytokinesis protein 10 isoform X4	GO:0005085	-	-	0.0233113	-1.00618	0.0472038	-0.620256	-	-	0.000700012	-0.699905	1.25801e-05	-1.5407
GAZY01106126.1	E3 ubiquitin-protein ligase RNF34-like isoform X2	GO:0046872	-	-	-	-	-	-	-	-	0.0398796	-3.16532	0.0332305	-2.99869
GAZY01106255.1	adhesion G protein-coupled receptor L3-like isoform X4	GO:0016021	-	-	-	-	-	-	-	-	-	-	0.0196444	-1.2868
GAZY01106292.1			-	-	0.0321434	-1.55457	-	-	-	-	-	-	-	-
GAZY01106365.1	transcription factor SOX-11-like	GO:0003700	-	-	-	-	-	-	-	-	-	-	3.74815e-06	2.60792
GAZY01106393.1	mucolipin-3-like	GO:0016021	-	-	-	-	-	-	-	-	-	-	1.20023e-05	-2.077
GAZY01106397.1	Ryanodine receptor 2	GO:0005623	0.0048828	-3.28269	-	-	-	-	-	-	-	-	-	-
GAZY01106399.1	leucine-rich repeat, immunoglobulin-like domain and transmembrane domain-containing protein 3	GO:0016021	-	-	-	-	-	-	-	-	-	-	0.0388698	-3.10907
GAZY01106446.1	E3 ubiquitin-protein ligase RNF31-like isoform X3	GO:0004842	-	-	-	-	-	-	-	-	-	-	0.0301865	-0.458409
GAZY01106449.1	ADP-ribosylation factor 4	GO:0005737	-	-	0.0196884	0.591404	-	-	-	-	-	-	1.61768e-06	1.37536
GAZY01106452.1			-	-	0.0095477	-1.19504	-	-	-	-	-	-	-	-
GAZY01106462.1	layilin-like	GO:0016021	-	-	0.039367	0.923424	-	-	-	-	-	-	0.000487938	1.28079
GAZY01106480.1	pumilio homolog 2-like isoform X1	GO:0035198	-	-	-	-	-	-	-	-	-	-	0.0198646	-1.05908
GAZY01106491.1			0.0151785	0.426053	-	-	0.0385603	0.54004	-	-	-	-	-	-
GAZY01106493.1	mitogen-activated protein kinase-binding protein 1-like isoform X1	GO:0005515	-	-	-	-	-	-	-	-	-	-	0.0278128	-0.973638
GAZY01106522.1	neurofilament heavy polypeptide-like	GO:0005509	-	-	0.00132942	-0.720754	0.0395375	-0.438408	-	-	-	-	0.0112449	-0.673108
GAZY01106559.1	DNL-type zinc finger protein	GO:0008270	-	-	-	-	-	-	-	-	-	-	0.0427124	0.824141
GAZY01106625.1	glutathione peroxidase 6-like	GO:0004602	-	-	-	-	-	-	-	-	0.00303222	1.26888	0.000684376	1.69204
GAZY01106659.1	ephrin-A3-like	GO:0016020	-	-	-	-	-	-	-	-	-	-	0.037838	2.76141
GAZY01106708.1	Myotubularin-related protein 6	GO:0016021	-	-	-	-	0.00227516	1.02107	-	-	0.0181987	0.819348	-	-
GAZY01106729.1			-	-	-	-	-	-	-	-	-	-	0.00807674	-1.35267
GAZY01106738.1	transcription factor 21	GO:0046983	-	-	0.00476857	2.41354	0.0348025	1.63986	-	-	-	-	0.00095295	2.9409
GAZY01106752.1	telethonin	GO:0030018	-	-	-	-	-	-	-	-	-	-	0.0011097	1.60201
GAZY01106766.1			-	-	-	-	-	-	-	-	-	-	0.0241836	1.30115
GAZY01106789.1	adhesion G-protein coupled receptor G2-like	GO:0016021	0.00604232	0.842398	0.000152907	1.22369	-	-	1.68389e-05	1.1267	1.22968e-07	1.15055	3.62877e-07	1.89238
GAZY01106798.1	cytidine deaminase-like	GO:0008270	0.0461113	0.478507	-	-	-	-	-	-	0.000768212	-0.746537	-	-
GAZY01106849.1	polyadenylate-binding protein-interacting protein 2B isoform X1	GO:0000900	-	-	-	-	-	-	-	-	0.0185241	0.449691	-	-
GAZY01106917.1	protein TALPID3 isoform X3	GO:0007224	0.0395491	0.767714	-	-	-	-	-	-	-	-	-	-
GAZY01106925.1			-	-	0.0220745	-1.27884	-	-	-	-	0.0185892	-1.22291	-	-
GAZY01106940.1	insulin-like growth factor-binding protein complex acid labile subunit isoform X1	GO:0016021	-	-	-	-	-	-	0.0307118	2.93979	0.024923	2.72794	0.0114683	3.36467
GAZY01106962.1	arachidonate 5-lipoxygenase-activating protein	GO:0016021	-	-	-	-	0.0115953	0.617242	-	-	-	-	0.0293839	0.990936
GAZY01106973.1	ATP synthase subunit alpha, mitochondrial	GO:0016887	-	-	-	-	-	-	-	-	-	-	0.0196013	3.58803
GAZY01106994.1	kinesin-associated protein 3 isoform X2	GO:0005871	-	-	-	-	-	-	0.0292473	-1.25678	-	-	0.0234132	-1.40123
GAZY01107018.1	60S ribosomal protein L12 isoform X1	GO:0005840	-	-	-	-	-	-	-	-	-	-	0.00578417	0.514157
GAZY01107029.1	LSM8 homolog, U6 small nuclear RNA associated	GO:0005681	-	-	-	-	-	-	0.0116042	0.436552	0.0456925	0.338633	1.19393e-13	1.19195
GAZY01107056.1	ubiquilin-4-like	GO:0005515	-	-	-	-	0.0435413	-0.386413	-	-	-	-	-	-
GAZY01107069.1	polyadenylate-binding protein-interacting protein 2	GO:0000900	0.0022454	0.662916	-	-	0.00672457	0.806044	-	-	-	-	-	-
GAZY01107073.1	40S ribosomal protein S7	GO:0019901	-	-	-	-	-	-	-	-	-	-	0.00260592	0.715573
GAZY01107122.1	ribosomal protein S6 kinase beta-1 isoform X1	GO:0005524	0.0233583	0.452606	-	-	-	-	-	-	-	-	-	-
GAZY01107180.1	G0/G1 switch protein 2-like	GO:0016021	-	-	-	-	-	-	-	-	-	-	0.000239957	1.93293
GAZY01107207.1	retinoic acid receptor RXR-beta-A isoform X4	GO:0005634	0.0306574	-0.415823	0.000141999	-1.17716	0.03058	-0.493353	0.0131462	-0.47255	0.00418303	-0.701897	0.00022274	-1.28303
GAZY01107217.1	CKLF-like MARVEL transmembrane domain-containing protein 8	GO:0016021	-	-	-	-	-	-	-	-	-	-	0.0277672	1.25369
GAZY01107218.1	chicken II-type gonadotropin-releasing hormone precursor	GO:0005576	-	-	-	-	-	-	-	-	-	-	0.000302887	4.94112
GAZY01107225.1	tyrosine-protein phosphatase non-receptor type 11-like isoform X1	GO:0005737	-	-	-	-	0.031312	-0.641118	-	-	0.0145733	-0.681981	-	-
GAZY01107238.1	transcription elongation factor SPT4	GO:0008270	0.00367065	0.438289	0.0206594	0.483499	0.0454899	0.573962	-	-	0.0070884	0.494496	1.08614e-07	1.1611
GAZY01107248.1			-	-	-	-	-	-	4.61923e-05	-1.96669	0.0207857	-1.0352	0.0182211	-1.37626
GAZY01107292.1	receptor-type tyrosine-protein phosphatase H-like isoform X16	GO:0005515	-	-	-	-	-	-	-	-	-	-	0.0399756	-0.73899
GAZY01107300.1	U2 small nuclear ribonucleoprotein B''	GO:0003723	-	-	0.0150038	0.529768	-	-	0.0064658	0.476192	2.32404e-05	0.707881	6.54539e-12	1.6608
GAZY01107306.1	small nuclear ribonucleoprotein Sm D3	GO:0016604	0.00285341	0.440655	0.000182482	0.658682	0.00542153	0.584722	-	-	0.00322977	0.654992	8.6749e-09	1.45413
GAZY01107311.1	NADH dehydrogenase [ubiquinone] 1 alpha subcomplex assembly factor 8	GO:0005739	-	-	-	-	-	-	-	-	-	-	0.00350646	0.61677
GAZY01107350.1	cytochrome P450 26C1	GO:0005506	-	-	-	-	-	-	-	-	0.0440317	-0.574616	0.00253731	-1.00405
GAZY01107354.1	NADH dehydrogenase [ubiquinone] 1 beta subcomplex subunit 7	GO:0005739	0.0142388	0.352045	0.00713996	0.518649	0.0306464	0.506562	-	-	-	-	0.00189192	0.560727
GAZY01107393.1	fibroblast growth factor 4A-like	GO:0016021	-	-	-	-	-	-	-	-	0.0148318	1.77328	0.00783094	1.89647
GAZY01107404.1	otoraplin	GO:0016021	0.0162087	0.525895	-	-	0.0350875	0.612834	-	-	-	-	0.0378641	0.841538
GAZY01107428.1	interleukin-17C-like	GO:0005576	-	-	0.0112905	2.43968	-	-	-	-	-	-	4.90276e-07	3.68093
GAZY01107431.1			-	-	-	-	-	-	-	-	-	-	0.000850364	-1.21738
GAZY01107443.1			-	-	-	-	0.0224384	3.46141	-	-	-	-	0.00554231	3.79987
GAZY01107452.1	transmembrane emp24 domain-containing protein 9	GO:0005789	-	-	-	-	0.00185121	-0.441687	-	-	-	-	-	-
GAZY01107467.1	galanin peptides isoform X2	GO:0005576	-	-	0.0366977	-3.73146	-	-	-	-	-	-	-	-
GAZY01107531.1	6.8 kDa mitochondrial proteolipid	GO:0005739	5.17841e-06	0.831987	-	-	1.19463e-06	1.46417	-	-	-	-	4.66848e-08	1.38923
GAZY01107577.1			-	-	0.00112179	2.22056	-	-	-	-	-	-	-	-
GAZY01107617.1	60S ribosomal protein L18	GO:0003735	0.019189	0.386867	-	-	0.0322394	0.630879	-	-	-	-	0.00180498	0.764802
GAZY01107620.1	rap guanine nucleotide exchange factor 6 isoform X6	GO:0005085	-	-	-	-	-	-	-	-	-	-	0.0172334	-0.826171
GAZY01107661.1	cysteine-rich protein 1	GO:0005737	0.00753405	0.473022	0.00637473	0.6083	0.0171922	0.65109	-	-	-	-	0.000254569	0.869804
GAZY01107698.1	calponin-2-like	GO:0003779	-	-	-	-	-	-	-	-	-	-	9.82172e-08	1.32908
GAZY01107704.1	transmembrane protein 261	GO:0016021	-	-	-	-	-	-	-	-	0.0172462	0.533804	0.000952337	0.67041
GAZY01107738.1			-	-	0.0177546	-0.693709	-	-	-	-	0.0155062	-0.551432	0.00118838	-0.944808
GAZY01107739.1	high mobility group protein B1-like	GO:0005634	0.0265018	0.674537	0.013871	1.06617	0.0187675	0.927344	-	-	0.001356	0.868508	-	-
GAZY01107745.1	vesicle-associated membrane protein-associated protein A	GO:0005789	-	-	0.0211572	0.487395	-	-	0.0010795	0.515716	-	-	0.00165238	0.599497
GAZY01107753.1	BMP-binding endothelial regulator protein	GO:0050840	-	-	-	-	-	-	-	-	0.0051204	-0.979519	0.00502515	-1.03288
GAZY01107761.1	60S ribosomal protein L14	GO:0005840	0.00193484	0.418958	-	-	0.0165643	0.711	-	-	-	-	0.000560893	0.732118
GAZY01107782.1	pterin-4-alpha-carbinolamine dehydratase 2	GO:0008124	0.00357043	1.01863	-	-	0.0157048	1.19773	-	-	-	-	0.0113847	0.776739
GAZY01107790.1	phosphatase and actin regulator 4 isoform X3	GO:0003779	-	-	-	-	-	-	-	-	0.0337539	-0.618496	0.00530933	-0.916269
GAZY01107800.1	guanine nucleotide exchange factor MSS4	GO:0005085	-	-	-	-	-	-	-	-	-	-	0.0373813	0.463272
GAZY01107802.1	transcription factor Sox-14	GO:0003677	-	-	-	-	-	-	-	-	0.0326575	0.821735	-	-
GAZY01107824.1	40S ribosomal protein S9	GO:0045903	0.00410333	0.465508	0.0139055	0.474396	0.0273468	0.693053	-	-	-	-	0.00089498	0.804918
GAZY01107836.1	MRG/MORF4L-binding protein	GO:0043189	-	-	-	-	-	-	-	-	-	-	0.0147659	0.523215
GAZY01107887.1	zinc finger matrin-type protein 2	GO:0005681	-	-	0.0245127	0.606976	-	-	-	-	0.0447259	0.487493	-	-
GAZY01107926.1	low molecular weight phosphotyrosine protein phosphatase isoform X1	GO:0004726	-	-	0.0207207	0.663778	-	-	-	-	3.29134e-05	0.737264	1.94624e-07	1.52107
GAZY01107932.1	phosphorylase b kinase gamma catalytic chain, skeletal muscle/heart isoform	GO:0004689	-	-	-	-	-	-	-	-	-	-	0.000101024	2.4274
GAZY01107964.1			-	-	0.000361862	-1.55447	-	-	0.0188749	-0.677777	0.0048274	-0.754329	5.38427e-06	-1.71949
GAZY01107967.1	CBL-interacting serine/threonine-protein kinase 21-like	GO:0004672	-	-	-	-	-	-	-	-	7.28856e-05	0.80749	-	-
GAZY01107968.1	pituitary adenylate cyclase-activating polypeptide type I receptor-like	GO:0016020	-	-	-	-	-	-	-	-	0.0233597	-2.70422	-	-
GAZY01108002.1	tctex1 domain-containing protein 1 isoform X1	GO:0060271	-	-	0.0245127	1.19546	-	-	-	-	-	-	0.00229329	1.33703
GAZY01108014.1	kinesin-1 heavy chain-like	GO:0005488	-	-	-	-	-	-	-	-	-	-	0.0318539	2.92374
GAZY01108064.1	transcription factor Sp6-like	GO:0003676	-	-	0.00345241	-1.43424	-	-	0.0141781	-0.783088	0.00969961	-0.816271	0.0055376	-1.00072
GAZY01108068.1	collagen alpha-5(IV) chain isoform X1	GO:0005581	-	-	-	-	-	-	-	-	0.0233737	-0.484957	-	-
GAZY01108099.1			-	-	-	-	0.0236573	0.837101	-	-	-	-	-	-
GAZY01108109.1	small integral membrane protein 8	GO:0016021	-	-	-	-	0.00328901	0.758363	-	-	-	-	8.26201e-06	0.813916
GAZY01108133.1			-	-	-	-	-	-	-	-	-	-	0.00554661	-0.676043
GAZY01108164.1	cystatin-like	GO:0016021	0.000861914	0.505059	0.00548623	0.56558	0.000845081	0.807332	-	-	-	-	-	-
GAZY01108233.1	next to BRCA1 gene 1 protein-like isoform X2	GO:0005515	-	-	-	-	-	-	-	-	0.00216319	-0.731023	0.000517636	-0.931119
GAZY01108315.1	formin-like protein 1 isoform X2	GO:0008360	-	-	0.0332286	-0.927621	-	-	-	-	1.12441e-06	-0.999104	1.32271e-15	-2.43297
GAZY01108375.1	ATP synthase subunit O, mitochondrial	GO:0046933	-	-	-	-	-	-	0.0292234	0.393775	-	-	1.31043e-05	0.810978
GAZY01108383.1			-	-	-	-	-	-	-	-	-	-	0.00894588	0.62302
GAZY01108395.1			-	-	-	-	-	-	-	-	-	-	0.00380486	1.83242
GAZY01108403.1	iroquois-class homeodomain protein IRX-2	GO:0005634	-	-	0.048759	-1.70377	-	-	-	-	-	-	-	-
GAZY01108419.1	CC chemokine 2	GO:0005576	-	-	-	-	-	-	-	-	0.0190899	2.69222	0.000104094	3.98912
GAZY01108554.1			-	-	-	-	-	-	-	-	-	-	0.0126084	1.48771
GAZY01108582.1	protein phosphatase 1 regulatory subunit 3A	GO:0016021	-	-	-	-	-	-	-	-	-	-	0.0137422	1.84454
GAZY01108645.1			-	-	-	-	0.000676938	1.37456	-	-	-	-	0.00288315	1.6793
GAZY01108656.1	zinc finger and BTB domain-containing protein 46	GO:0003676	-	-	-	-	-	-	-	-	-	-	0.0445475	-0.626107
GAZY01108671.1	peroxiredoxin-1	GO:0005623	-	-	0.037902	0.550713	0.0311898	0.570024	-	-	-	-	0.00471895	0.765589
GAZY01108677.1			-	-	-	-	-	-	-	-	0.00209248	-1.02268	-	-
GAZY01108691.1	costars family protein ABRACL	GO:0032970	-	-	-	-	-	-	-	-	0.0290878	0.338099	-	-
GAZY01108695.1	C-C motif chemokine 22-like	GO:0005576	-	-	-	-	-	-	-	-	0.0198993	-0.737183	-	-
GAZY01108707.1	cadherin-23 isoform X2	GO:0007605	-	-	-	-	-	-	-	-	-	-	0.0419435	1.02978
GAZY01108711.1	sperm acrosome membrane-associated protein 4-like isoform X1	GO:0005886	-	-	-	-	-	-	-	-	-	-	0.0272729	3.24725
GAZY01108721.1	beta-enolase	GO:0000015	-	-	-	-	-	-	-	-	0.0156773	0.810836	-	-
GAZY01108726.1	calcium/calmodulin-dependent protein kinase type II delta 1 chain isoform X3	GO:0005524	-	-	0.00490309	-0.696108	0.0478755	-0.40689	-	-	-	-	0.00377837	-0.557275
GAZY01108733.1	kelch-like protein 41b	GO:0005515	-	-	-	-	-	-	-	-	0.0272957	0.709702	0.0241034	1.10874
GAZY01108759.1	NADH dehydrogenase [ubiquinone] 1 beta subcomplex subunit 6	GO:0005747	-	-	0.0432278	0.489282	0.0305877	0.674595	-	-	-	-	1.66135e-05	0.881376
GAZY01108764.1	retinoic acid receptor RXR-alpha isoform X2	GO:0005634	-	-	0.0181635	-0.940002	-	-	-	-	0.0457741	-0.770925	-	-
GAZY01108804.1			-	-	0.0455427	0.463077	-	-	-	-	0.0350797	0.418228	0.000207219	0.710609
GAZY01108840.1	peptidyl-prolyl cis-trans isomerase NIMA-interacting 4	GO:0003755	0.0263299	0.350522	-	-	-	-	-	-	-	-	-	-
GAZY01108856.1	aprataxin and PNK-like factor	GO:0003906	-	-	-	-	-	-	-	-	-	-	0.00144947	0.785682
GAZY01108874.1			-	-	0.00199126	0.959434	-	-	-	-	-	-	-	-
GAZY01108909.1	DPH3 homolog	GO:0005634	-	-	-	-	-	-	-	-	0.0477476	0.683564	6.75333e-06	1.88485
GAZY01108919.1	pterin-4-alpha-carbinolamine dehydratase	GO:0008124	-	-	-	-	0.00544811	0.858081	-	-	-	-	0.000119448	1.07991
GAZY01108931.1	troponin T, slow skeletal muscle-like isoform X2	GO:0005861	0.00075758	0.762232	4.38043e-05	1.29846	0.0302549	1.30386	-	-	2.6973e-06	1.7239	0.000837228	1.56826
GAZY01108944.1	transcription factor COE1-like isoform X2	GO:0005634	-	-	-	-	-	-	-	-	0.00115483	-1.05179	-	-
GAZY01108945.1	protein tyrosine phosphatase type IVA 1	GO:0005634	-	-	0.0129178	0.564893	-	-	-	-	4.7316e-05	0.581487	0.000513597	0.736713
GAZY01108951.1			-	-	-	-	-	-	-	-	-	-	4.35931e-06	-1.56496
GAZY01108959.1	fatty acid-binding protein, heart-like	GO:0008289	6.01904e-05	0.712831	4.19182e-05	1.0925	1.05455e-05	1.21802	0.00156889	0.713365	5.47644e-06	0.978547	9.85927e-08	2.43223
GAZY01108985.1	WW domain binding protein 1-like isoform X1	GO:0016021	-	-	-	-	-	-	-	-	-	-	0.00644015	-0.958857
GAZY01108987.1			0.0491309	0.564389	-	-	0.0299739	0.719103	-	-	0.00746611	1.12096	-	-
GAZY01109001.1	neogenin isoform X7	GO:0055072	-	-	0.00489935	-1.41158	-	-	-	-	0.0294338	-0.937993	0.00672245	-1.27897
GAZY01109028.1			-	-	-	-	0.0404205	0.45375	-	-	-	-	0.00700535	0.54914
GAZY01109029.1	putative cytolysin Src-1-like	GO:0019898	-	-	-	-	-	-	-	-	-	-	1.11686e-06	1.11925
GAZY01109044.1	metabotropic glutamate receptor 4-like	GO:0005886	-	-	0.0293577	3.55289	-	-	-	-	-	-	-	-
GAZY01109048.1	ATPase inhibitor B, mitochondrial-like	GO:0005739	0.000304508	0.539342	0.000333713	0.753852	6.95912e-05	0.909411	0.00545586	0.367072	0.000596786	0.447242	0.000259008	0.808705
GAZY01109086.1	calcitonin gene-related peptide 2 isoform X1	GO:0005615	-	-	-	-	-	-	-	-	-	-	0.00110184	2.27981
GAZY01109114.1			-	-	0.0436564	0.586248	0.0433738	0.436413	-	-	-	-	1.84488e-11	1.20654
GAZY01109125.1	forkhead box protein Q1-like	GO:0005634	-	-	-	-	-	-	0.00571742	0.521359	-	-	-	-
GAZY01109150.1	FXYD domain-containing ion transport regulator 11-like	GO:0099106	0.0206358	0.50572	0.00105411	0.848795	0.0154845	0.85071	-	-	0.000857249	0.618256	0.00276781	0.686223
GAZY01109164.1	transforming growth factor beta-3-like	GO:0005615	-	-	-	-	-	-	-	-	-	-	0.00233465	1.44378
GAZY01109184.1	protein Asterix	GO:0016021	-	-	0.0358032	0.521264	0.0230138	0.418821	0.00801464	0.456349	0.00247894	0.465615	1.02188e-06	1.35292
GAZY01109198.1	papain family cysteine protease	GO:0005737	-	-	-	-	-	-	-	-	-	-	0.00833464	5.01001
GAZY01109224.1			-	-	-	-	0.0334471	0.851503	-	-	-	-	-	-
GAZY01109237.1			0.0148551	-0.495604	-	-	-	-	-	-	-	-	0.000230253	-0.876141
GAZY01109256.1	apolipoprotein C-I-like	GO:0005576	-	-	0.0219876	1.84543	0.0446569	2.11183	-	-	0.0187982	1.20051	7.60175e-08	3.52727
GAZY01109259.1	distal-less homeobox protein 3a	GO:0005634	-	-	-	-	-	-	-	-	0.0127428	0.614184	-	-
GAZY01109261.1	type-4 ice-structuring protein LS-12-like	GO:0005576	-	-	0.00223135	1.27871	0.00215393	1.40794	-	-	0.00910062	0.921813	1.10872e-06	1.74842
GAZY01109271.1			-	-	-	-	0.0110711	0.542851	-	-	-	-	-	-
GAZY01109282.1	ubiquitin-conjugating enzyme E2 variant 1-like	GO:0035370	-	-	-	-	-	-	-	-	7.91997e-05	0.52888	0.000193459	0.566105
GAZY01109290.1			-	-	-	-	-	-	-	-	0.0146023	-0.556532	0.000404343	-0.7355
GAZY01109308.1	40S ribosomal protein S13	GO:0003735	-	-	-	-	-	-	-	-	-	-	0.00446906	0.656527
GAZY01109313.1	RPA-related protein RADX-like	GO:0003697	-	-	-	-	-	-	-	-	0.00710122	-0.771589	-	-
GAZY01109325.1	homeobox protein SIX4	GO:0005667	-	-	-	-	-	-	-	-	-	-	0.00988683	-0.835919
GAZY01109327.1			1.11403e-05	-0.814495	-	-	0.00568271	-0.616674	-	-	-	-	-	-
GAZY01109359.1	histone deacetylase 4 isoform X1	GO:0046872	-	-	0.00902878	-1.52307	-	-	-	-	-	-	-	-
GAZY01109380.1	DNA-directed RNA polymerase III subunit RPC10	GO:0005730	-	-	-	-	-	-	-	-	4.06471e-05	1.21185	1.29183e-05	1.22604
GAZY01109423.1	anaphase-promoting complex subunit 15	GO:0051301	-	-	-	-	-	-	-	-	-	-	0.00407654	0.614058
GAZY01109433.1	39S ribosomal protein L23, mitochondrial	GO:0005840	-	-	-	-	-	-	-	-	-	-	0.000268656	0.722891
GAZY01109454.1	protein phosphatase 1 regulatory subunit 14A-like	GO:0005737	-	-	0.0479051	1.54965	-	-	-	-	0.0170931	1.07578	0.00938934	1.33949
GAZY01109479.1			5.71872e-05	0.612379	0.00243119	0.727626	0.0310822	0.605457	0.031356	0.358949	-	-	3.35339e-05	0.771271
GAZY01109544.1	TSC22 domain family protein 3-like isoform X2	GO:0030513	-	-	0.00572239	-1.22769	0.0122865	-1.03601	-	-	4.24202e-09	-1.77295	1.09151e-06	-1.55643
GAZY01109550.1			-	-	0.0257191	-3.70089	-	-	-	-	-	-	-	-
GAZY01109580.1	gliomedin-like isoform X2	GO:0045162	-	-	0.00632555	-1.12867	-	-	-	-	0.0383657	-0.412053	0.0189673	-0.826492
GAZY01109609.1	ribonuclease kappa-A-like	GO:0090502	-	-	-	-	-	-	-	-	-	-	0.00182906	0.852474
GAZY01109643.1			-	-	0.0186419	-1.71313	-	-	-	-	9.90481e-14	-1.63642	2.30613e-07	-2.63212
GAZY01109649.1	cytochrome c oxidase subunit III (mitochondrion)	GO:0004129	-	-	-	-	-	-	-	-	-	-	0.0189903	0.456245
GAZY01109658.1	very-long-chain (3R)-3-hydroxyacyl-CoA dehydratase 4	GO:0012505	-	-	-	-	-	-	-	-	0.00482305	-0.582204	-	-
GAZY01109711.1	cytohesin-3	GO:0005086	-	-	-	-	-	-	-	-	-	-	0.000101066	1.84006
GAZY01109721.1	AF367368_1yolk ferritin	GO:0008199	-	-	-	-	-	-	3.10948e-05	3.72037	-	-	0.0300214	2.18883
GAZY01109725.1	serine/threonine-protein kinase TAO2-like isoform X2	GO:0004672	0.0288381	-0.489472	0.0062344	-0.937864	-	-	-	-	-	-	0.00357938	-1.00605
GAZY01109741.1	Rhombotin-1	GO:0005634	-	-	-	-	-	-	-	-	0.00594146	1.99741	-	-
GAZY01109758.1			0.0402435	0.360027	-	-	0.00198394	0.554247	-	-	-	-	-	-
GAZY01109774.1	U11/U12 small nuclear ribonucleoprotein 25 kDa protein	GO:0005689	-	-	0.0135463	0.76956	-	-	-	-	0.0279072	0.629457	0.00515522	0.814795
GAZY01109809.1	succinate dehydrogenase assembly factor 3, mitochondrial	GO:0005739	-	-	-	-	-	-	-	-	-	-	0.00575379	0.58818
GAZY01109820.1	ubiquitin-like protein 4A	GO:0005634	0.00797263	0.431525	0.00143162	0.65403	0.00507249	0.698992	3.93588e-05	0.655098	3.45606e-05	0.742055	1.90302e-09	1.40183
GAZY01109855.1	syndecan-4-like isoform X1	GO:0016021	-	-	-	-	-	-	0.0388368	0.56467	-	-	0.0013166	1.8564
GAZY01109885.1	serine/threonine-protein kinase BRSK2-like	GO:0004672	-	-	-	-	-	-	-	-	-	-	0.00194965	-1.80492
GAZY01109895.1			-	-	-	-	-	-	0.0119153	-3.36743	-	-	0.00278525	-4.28755
GAZY01109896.1	iron-sulfur cluster assembly 1 homolog, mitochondrial	GO:0005198	-	-	0.0366178	0.545377	0.0121375	0.588232	-	-	-	-	0.000200329	1.03019
GAZY01109918.1	interferon-gamma 1	GO:0005576	-	-	-	-	-	-	-	-	-	-	0.00463489	1.60389
GAZY01109929.1			-	-	-	-	-	-	-	-	-	-	0.025246	2.3157
GAZY01109951.1			-	-	-	-	-	-	-	-	-	-	0.015546	-1.34348
GAZY01109954.1	39S ribosomal protein L21, mitochondrial	GO:0005840	-	-	-	-	-	-	-	-	-	-	0.00429818	0.81027
GAZY01110029.1	immediate early response 3-interacting protein 1-like	GO:0016021	-	-	6.82889e-06	0.84832	0.00425707	0.797655	-	-	0.000196368	0.826799	2.74103e-05	0.989223
GAZY01110113.1	coiled-coil-helix-coiled-coil-helix domain-containing protein 10, mitochondrial	GO:0007409	-	-	-	-	0.0117588	0.525282	0.0465845	0.378835	-	-	4.55881e-07	0.928835
GAZY01110134.1	elongation factor 1-beta	GO:0005853	-	-	-	-	-	-	-	-	-	-	0.0258367	0.479416
GAZY01110138.1	DNA repair protein XRCC2	GO:0033063	-	-	-	-	-	-	-	-	0.0232339	0.495274	0.000201031	0.690116
GAZY01110187.1	gastrula zinc finger protein XlCGF26.1-like	GO:0003676	-	-	-	-	-	-	-	-	-	-	0.0035456	1.1319
GAZY01110196.1	zinc finger SWIM domain-containing protein 6-like	GO:0008270	-	-	-	-	-	-	1.61134e-06	1.04627	-	-	0.0123358	0.55447
GAZY01110231.1	caltractin	GO:0005509	7.63322e-05	0.597104	-	-	-	-	-	-	-	-	7.96845e-09	0.913667
GAZY01110238.1	isthmin-1 isoform X1	GO:0016021	-	-	-	-	-	-	-	-	0.043524	0.633918	-	-
GAZY01110277.1	transcription factor jun-D	GO:0005634	-	-	-	-	-	-	-	-	0.00496221	-0.969059	-	-
GAZY01110306.1	DNA-directed RNA polymerase II subunit RPB9	GO:0003676	-	-	-	-	-	-	-	-	-	-	0.00214534	0.828505
GAZY01110381.1	semaphorin-3E isoform X2	GO:0030215	-	-	-	-	-	-	-	-	-	-	0.0249281	-1.08554
GAZY01110383.1	membralin isoform X2	GO:0016021	-	-	-	-	-	-	-	-	-	-	0.0113429	-0.805939
GAZY01110384.1	peptidyl-tRNA hydrolase ICT1, mitochondrial	GO:0003747	-	-	-	-	0.0215271	0.876466	-	-	-	-	0.0420941	0.63098
GAZY01110389.1	profilin-1-like	GO:0030833	-	-	-	-	-	-	-	-	-	-	0.000316979	0.621544
GAZY01110403.1			0.00158818	0.549787	-	-	-	-	2.54205e-10	0.800258	-	-	5.68739e-06	1.47529
GAZY01110406.1	Guanine nucleotide-binding protein G(q) subunit alpha	GO:0005525	-	-	-	-	0.0387985	0.850877	-	-	-	-	-	-
GAZY01110410.1	ATP synthase subunit delta, mitochondrial	GO:0045261	-	-	-	-	-	-	-	-	-	-	0.00385695	0.553659
GAZY01110414.1	suppression of tumorigenicity 18 protein isoform X1	GO:0005634	-	-	-	-	0.0197636	3.50416	-	-	-	-	-	-
GAZY01110448.1	tumor necrosis factor receptor superfamily member EDAR	GO:0016021	0.0191388	-0.924206	-	-	-	-	-	-	-	-	0.00787942	-1.46544
GAZY01110456.1	ubiquitin-like protein fubi and ribosomal protein S30	GO:0005840	-	-	-	-	-	-	-	-	-	-	0.00457149	0.614355
GAZY01110463.1	transmembrane emp24 domain-containing protein 6-like	GO:0005789	-	-	-	-	0.0113333	0.77314	-	-	0.0423632	0.786206	0.0295947	1.09205
GAZY01110465.1			0.0212027	-1.18851	-	-	0.0041122	-1.76292	-	-	-	-	-	-
GAZY01110476.1	tyrosine-protein phosphatase non-receptor type 7	GO:0004725	-	-	0.00211329	-0.681842	-	-	-	-	0.00135884	-0.565649	0.0276663	-0.449011
GAZY01110480.1	acyl-CoA-binding protein	GO:0000062	0.00653354	0.429432	-	-	-	-	-	-	-	-	1.59276e-06	0.7642
GAZY01110484.1			-	-	-	-	-	-	-	-	-	-	0.00740051	-3.53205
GAZY01110526.1			-	-	7.54142e-05	-2.7215	0.0260801	-1.14434	-	-	-	-	-	-
GAZY01110533.1	peptidyl-prolyl cis-trans isomerase A	GO:0016018	-	-	0.0436895	0.592318	0.00623267	0.750499	0.000609224	0.70269	8.86345e-06	0.864831	5.34688e-10	2.03363
GAZY01110539.1	sodium/calcium exchanger 1 isoform X1	GO:0016021	-	-	0.0262096	-1.45568	-	-	-	-	6.85185e-05	-1.21902	6.614e-07	-1.70871
GAZY01110551.1	unconventional myosin-XVIIIa-like isoform X2	GO:0016459	-	-	-	-	-	-	-	-	-	-	0.000477875	-1.96554
GAZY01110567.1	ras-related protein Rap-1b	GO:0005525	-	-	-	-	-	-	-	-	0.00360606	0.593741	8.86344e-05	0.953427
GAZY01110582.1	small integral membrane protein 15	GO:0016021	0.00541772	0.346797	0.000156009	0.651177	0.0015321	0.523328	0.0259574	0.347675	7.82934e-08	0.717319	2.49894e-06	1.03252
GAZY01110585.1	40S ribosomal protein S12	GO:0003735	0.00243647	0.462365	0.0498096	0.435784	0.024413	0.716512	-	-	-	-	2.01986e-06	0.912198
GAZY01110605.1	homeobox protein Nkx-3.1-like	GO:0005634	-	-	-	-	0.0108741	0.721347	-	-	-	-	0.0181133	1.03826
GAZY01110634.1	retinol-binding protein 2	GO:0008289	-	-	-	-	-	-	0.00067858	1.38519	0.0464379	1.00362	1.56241e-06	2.93998
GAZY01110641.1	ATPase family AAA domain-containing protein 2 isoform X2	GO:0005524	-	-	0.048821	-0.959538	0.0132861	-1.07364	-	-	-	-	-	-
GAZY01110649.1			0.048766	0.473803	-	-	-	-	-	-	-	-	-	-
GAZY01110654.1	ATP synthase F(0) complex subunit C2, mitochondrial-like	GO:0015078	-	-	-	-	-	-	-	-	-	-	0.000695658	0.580204
GAZY01110726.1			-	-	-	-	0.0380255	-0.990851	-	-	-	-	-	-
GAZY01110758.1			-	-	-	-	-	-	-	-	-	-	0.000757078	2.74237
GAZY01110763.1	CLIP-associating protein 1-B-like	GO:0034453	-	-	-	-	-	-	-	-	-	-	0.0308943	-0.807343
GAZY01110768.1	yolk ferritin	GO:0008199	-	-	-	-	-	-	1.70276e-05	3.79156	-	-	-	-
GAZY01110808.1			-	-	0.00528533	3.95485	-	-	-	-	-	-	-	-
GAZY01110815.1			-	-	-	-	-	-	-	-	-	-	0.0405394	-1.32066
GAZY01110863.1	sodium- and chloride-dependent neutral and basic amino acid transporter B(0+)	GO:0016021	-	-	-	-	-	-	0.0438533	-0.899365	-	-	-	-
GAZY01110871.1			-	-	-	-	-	-	-	-	0.0352574	-0.813317	-	-
GAZY01110912.1	28S ribosomal protein S23, mitochondrial	GO:0005739	0.0139785	0.341597	0.00343543	0.725144	0.00200452	0.636334	-	-	0.000255989	0.599532	1.07293e-08	1.53008
GAZY01110915.1	heat shock protein 70	GO:0005634	-	-	-	-	-	-	-	-	-	-	0.000277368	2.1664
GAZY01110929.1	cystatin-B-like	GO:0004869	-	-	-	-	0.0129865	0.635447	-	-	0.0158652	0.492569	1.32652e-07	1.54002
GAZY01110955.1	toll-like receptor 3 isoform X1	GO:0005515	-	-	-	-	-	-	-	-	-	-	0.042044	-0.856302
GAZY01110994.1			-	-	-	-	0.00459434	-1.8651	-	-	-	-	-	-
GAZY01110998.1	MARVEL domain-containing protein 1	GO:0016021	-	-	-	-	-	-	0.036137	0.445162	-	-	0.000556968	1.18182
GAZY01111003.1			-	-	1.29962e-05	0.806568	-	-	0.0403728	0.434288	-	-	3.82129e-11	1.42382
GAZY01111041.1	serine/threonine-protein kinase PAK 3 isoform X1	GO:0004674	-	-	-	-	0.0381619	-0.593546	-	-	-	-	-	-
GAZY01111043.1			0.0100345	0.492343	-	-	0.0166831	0.53344	-	-	-	-	-	-
GAZY01111062.1	NHP2-like protein 1	GO:0031428	-	-	0.00501598	0.844421	-	-	0.0332686	0.38632	1.02089e-11	1.10892	5.76641e-18	2.34117
GAZY01111069.1	dihydrofolate reductase	GO:0004146	-	-	-	-	-	-	-	-	-	-	0.000922043	0.936228
GAZY01111073.1	galactose-specific lectin nattectin-like	GO:0006955	-	-	-	-	-	-	-	-	-	-	2.50243e-06	-2.2241
GAZY01111083.1	cyclic AMP-dependent transcription factor ATF-2 isoform X1	GO:0005634	-	-	-	-	-	-	-	-	-	-	0.0238812	-0.727168
GAZY01111084.1			-	-	-	-	-	-	-	-	-	-	1.51404e-19	-3.53797
GAZY01111088.1			-	-	-	-	-	-	-	-	0.031941	-2.36834	-	-
GAZY01111123.1	neuron navigator 1 isoform X8	GO:0022008	-	-	-	-	-	-	-	-	-	-	4.58227e-05	-2.63696
GAZY01111130.1			0.0280974	0.43625	0.00391977	0.663259	0.038243	0.587282	-	-	-	-	1.92841e-09	2.00604
GAZY01111162.1	programmed cell death protein 2-like	GO:0005737	-	-	0.000432767	0.957912	0.0173109	0.707413	-	-	0.00556613	0.642987	0.00396637	0.628559
GAZY01111163.1	C-X-C motif chemokine 13-like isoform X1	GO:0042119	-	-	-	-	-	-	-	-	-	-	3.57686e-14	-2.14678
GAZY01111209.1	10 kDa heat shock protein, mitochondrial isoform X2	GO:0005524	0.0446871	0.344241	0.00191306	0.953477	0.000265816	0.725055	-	-	2.88006e-06	1.01151	7.0918e-15	2.21587
GAZY01111242.1			-	-	-	-	-	-	-	-	0.00467598	-0.805386	-	-
GAZY01111326.1	homeobox protein Hox-D3	GO:0005634	-	-	-	-	-	-	-	-	-	-	0.0460213	-2.48127
GAZY01111359.1	ribonuclease kappa-B	GO:0090502	-	-	0.00489739	0.565626	6.99038e-05	0.955214	-	-	0.00185682	0.399019	0.000678311	0.635353
GAZY01111362.1			-	-	0.0226165	0.515393	0.0147816	0.451581	-	-	-	-	0.00494472	0.636217
GAZY01111382.1	protein unc-13 homolog B-like	GO:0045202	-	-	-	-	-	-	-	-	0.00792157	-0.633069	3.26898e-08	-1.74502
GAZY01111394.1	interleukin-8	GO:0042119	-	-	0.0251803	2.8517	-	-	-	-	-	-	6.14169e-09	6.16943
GAZY01111398.1	myosin heavy chain	GO:0016459	-	-	-	-	-	-	-	-	-	-	0.0121695	2.41228
GAZY01111433.1	ras-related protein Rab-25	GO:0003924	-	-	0.00371682	0.760099	0.0265428	0.613343	-	-	-	-	2.32057e-05	1.47325
GAZY01111435.1	dolichyl-diphosphooligosaccharide--protein glycosyltransferase subunit DAD1	GO:0008250	-	-	-	-	-	-	-	-	-	-	0.00048754	0.790722
GAZY01111444.1			-	-	-	-	0.0137952	0.756851	-	-	-	-	-	-
GAZY01111455.1	triple QxxK/R motif-containing protein	GO:0005789	-	-	-	-	-	-	-	-	-	-	0.0341481	-0.677715
GAZY01111462.1	serine/threonine-protein kinase ULK1-like isoform X2	GO:0005524	-	-	-	-	-	-	-	-	-	-	0.00964092	-0.802107
GAZY01111467.1	transducin-like enhancer protein 4 isoform X2	GO:0005634	-	-	0.000300262	-1.59935	-	-	-	-	0.00157149	-1.05276	0.00449436	-1.27578
GAZY01111475.1			0.045137	0.353718	-	-	0.0286726	0.422159	-	-	0.00056807	0.597645	0.00119806	0.563637
GAZY01111491.1	deleted in malignant brain tumors 1 protein isoform X2	GO:0016020	-	-	-	-	0.0449862	-0.73075	-	-	-	-	0.00410657	-0.784831
GAZY01111493.1	unconventional myosin-Va isoform X3	GO:0016459	-	-	-	-	0.012615	-1.02121	-	-	5.9056e-06	-1.22563	7.44845e-07	-2.00617
GAZY01111505.1	U-box domain-containing protein 70 isoform X2	GO:0003723	0.00410333	0.485542	-	-	0.0297832	0.518967	-	-	-	-	0.00158338	0.687445
GAZY01111515.1	c-Myc-binding protein	GO:0003713	0.0109126	0.409837	0.00803875	0.62235	0.00116469	0.863526	-	-	-	-	-	-
GAZY01111532.1			-	-	0.000335961	-1.3898	-	-	-	-	-	-	0.00238382	-1.02913
GAZY01111533.1	securin-like	GO:0005634	-	-	-	-	-	-	-	-	-	-	0.0151016	0.862941
GAZY01111546.1	protein Wnt-9a	GO:0048702	-	-	0.029901	-1.04203	0.0170896	-0.896166	-	-	-	-	-	-
GAZY01111558.1	hyaluronan synthase 2	GO:0008078	-	-	-	-	-	-	-	-	0.0237042	-1.27111	0.000455852	2.57491
GAZY01111570.1			-	-	-	-	0.000692494	1.44286	-	-	-	-	-	-
GAZY01111583.1	D-dopachrome decarboxylase-A-like	GO:0016021	-	-	-	-	0.0177084	0.515355	-	-	-	-	0.00675333	0.552982
GAZY01111643.1	TRAF3-interacting protein 1 isoform X1	GO:0008017	-	-	-	-	-	-	-	-	-	-	0.00979328	-0.758873
GAZY01111648.1	protein kinase C-binding protein 1-like isoform X5	GO:0005515	-	-	-	-	-	-	-	-	-	-	0.00320509	-1.5543
GAZY01111662.1			-	-	-	-	0.0200539	1.21619	-	-	-	-	-	-
GAZY01111670.1	40S ribosomal protein S5	GO:0003735	-	-	-	-	-	-	-	-	-	-	0.0143967	0.521369
GAZY01111690.1	Formin-like protein 1	GO:0008360	-	-	0.0164539	-1.07028	-	-	-	-	5.21664e-06	-1.15149	1.22703e-14	-2.26718
GAZY01111716.1	40S ribosomal protein S8	GO:0005840	0.0123247	0.433557	0.0228257	0.471123	0.0309345	0.665107	-	-	-	-	0.000132774	0.807357
GAZY01111739.1	H-2 class II histocompatibility antigen, A-U alpha chain-like	GO:0042613	-	-	0.00110644	1.21974	0.000150644	1.2362	-	-	8.31902e-09	1.09979	-	-
GAZY01111745.1	cysteine and glycine-rich protein 2	GO:0046872	0.0340273	0.389542	0.0080387	0.773177	0.0011139	0.770426	-	-	-	-	0.00283626	0.747917
GAZY01111751.1	ras association domain-containing protein 4	GO:0007165	-	-	-	-	-	-	-	-	-	-	0.0347806	-0.549012
GAZY01111789.1	epigen	GO:0016021	-	-	-	-	0.0032833	-0.666476	-	-	-	-	1.96085e-08	4.47065
GAZY01111817.1	arf-GAP with coiled-coil, ANK repeat and PH domain-containing protein 3-like	GO:0005096	-	-	-	-	-	-	-	-	-	-	0.0279913	-0.978307
GAZY01111831.1	mRNA turnover protein 4 homolog	GO:0005737	-	-	0.00393015	1.09176	-	-	-	-	4.55176e-11	1.1465	1.59847e-12	2.2398
GAZY01111835.1	protein FAM60A-like	GO:0016580	-	-	-	-	-	-	-	-	-	-	3.30475e-05	-1.05636
GAZY01111843.1			-	-	-	-	-	-	-	-	0.0348776	-0.950409	0.00269506	-1.47186
GAZY01111858.1	cytochrome c oxidase subunit 6B1-like	GO:0005739	0.0210675	0.308259	-	-	0.00319422	0.497981	-	-	-	-	0.000512187	0.886278
GAZY01111880.1	nuclear envelope phosphatase-regulatory subunit 1	GO:0031965	-	-	-	-	-	-	-	-	-	-	0.0131484	0.553682
GAZY01111881.1	28S ribosomal protein S21, mitochondrial	GO:0005840	0.00193607	0.541102	0.00113915	0.657548	0.00309224	0.747007	0.000902862	0.607626	0.00065609	0.701549	6.30843e-12	1.34369
GAZY01111893.1	cyclin-dependent kinase 16-like isoform X3	GO:0004672	-	-	-	-	-	-	-	-	0.0191556	0.818244	-	-
GAZY01111906.1	transcription and mRNA export factor ENY2-2	GO:0000124	-	-	0.000280329	0.902758	0.0102797	0.726622	-	-	6.96194e-05	0.744261	6.33161e-07	0.962412
GAZY01111923.1			-	-	-	-	-	-	-	-	-	-	0.0153945	3.1336
GAZY01111938.1	thioredoxin-related transmembrane protein 2	GO:0005623	-	-	-	-	-	-	-	-	0.0242569	0.520116	0.000415279	0.828193
GAZY01111944.1	28S ribosomal protein S18b, mitochondrial	GO:0003735	-	-	-	-	-	-	-	-	0.01048	0.398495	2.23161e-07	1.30684
GAZY01111961.1	homeobox protein Dlx3b-like	GO:0005634	-	-	-	-	-	-	0.0149382	-0.691788	-	-	-	-
GAZY01111973.1	28S ribosomal protein S14, mitochondrial	GO:0005840	0.0215133	0.390162	0.000952262	0.696156	0.00139797	0.828589	0.0059759	0.623635	0.000105315	0.810676	5.24347e-14	1.71711
GAZY01111974.1	ankyrin repeat and BTB/POZ domain-containing protein BTBD11-B-like isoform X2	GO:0046982	-	-	0.000134333	-1.48582	-	-	-	-	-	-	0.0337972	-1.15405
GAZY01112023.1	DNA-directed RNA polymerase I subunit RPA12	GO:0005730	-	-	0.00166286	0.797487	-	-	-	-	-	-	2.43533e-07	1.24279
GAZY01112034.1			-	-	-	-	-	-	-	-	-	-	0.0391608	0.465002
GAZY01112039.1			-	-	0.00274714	0.700828	0.0224991	0.713068	-	-	-	-	0.00400417	0.749521
GAZY01112041.1	NADH dehydrogenase [ubiquinone] 1 alpha subcomplex subunit 13	GO:0005747	0.000166	0.604456	6.66543e-05	0.854078	0.000379882	0.926975	-	-	0.00056807	1.03755	5.11471e-09	1.34724
GAZY01112049.1	protein delta homolog 2	GO:0005509	0.0332817	-0.662608	0.00810556	-1.43314	0.0122663	-0.842183	-	-	-	-	-	-
GAZY01112060.1	Krueppel-like factor 8 isoform X2	GO:0003676	-	-	-	-	0.0445004	-0.727899	-	-	-	-	-	-
GAZY01112061.1	coactosin-like protein	GO:0051015	-	-	-	-	0.00392447	-0.541167	-	-	-	-	0.0159932	0.486299
GAZY01112072.1	hsp90 co-chaperone Cdc37-like isoform X1	GO:0004114	-	-	-	-	-	-	-	-	-	-	0.011325	1.49204
GAZY01112078.1	matrin-3	GO:0005634	-	-	0.0354045	-0.509449	-	-	-	-	0.0064909	-0.421023	0.00452102	-0.78426
GAZY01112082.1	sphingosine kinase 1-like	GO:0003951	-	-	-	-	-	-	0.0329328	-0.619376	-	-	5.32071e-06	-1.34067
GAZY01112127.1	ubiquitin-conjugating enzyme E2 E2-like	GO:0005524	-	-	-	-	-	-	-	-	-	-	0.0256675	-0.822564
GAZY01112137.1	cadherin-7-like isoform X2	GO:0005509	-	-	-	-	-	-	-	-	0.0131321	-1.47382	-	-
GAZY01112146.1	C-terminal-binding protein 2-like isoform X1	GO:0016616	-	-	-	-	-	-	-	-	0.0344355	-1.413	-	-
GAZY01112162.1	killer cell lectin-like receptor subfamily B member 1B allele B	GO:0005515	1.78955e-05	1.73076	0.000202291	2.67529	0.00940454	1.39479	-	-	-	-	0.000306965	1.35667
GAZY01112170.1			-	-	-	-	-	-	0.0354227	-1.58456	-	-	-	-
GAZY01112178.1			0.00653354	0.55178	0.00118685	1.16379	0.0343522	0.712999	0.00601314	0.564169	5.7943e-15	1.23757	3.55666e-06	2.11791
GAZY01112182.1	inactive heparanase-2	GO:0016020	-	-	0.019764	-2.86961	-	-	-	-	-	-	0.0162555	-2.09917
GAZY01112185.1	Transmembrane 4 L6 family member 5	GO:0016020	-	-	-	-	-	-	0.00116002	0.836154	1.27611e-08	0.976805	2.56395e-07	1.8814
GAZY01112197.1	ensconsin isoform X3	GO:0015630	-	-	-	-	-	-	-	-	0.00207785	0.573025	-	-
GAZY01112222.1	THO complex subunit 7 homolog	GO:0000445	0.0198163	0.479919	-	-	0.0464189	0.566686	-	-	0.00301973	0.62227	1.28785e-06	1.2375
GAZY01112268.1	myosin-IIIa isoform X6	GO:0005884	-	-	-	-	-	-	-	-	0.0226077	-1.27887	-	-
GAZY01112294.1	cyclic nucleotide-gated cation channel beta-1-like	GO:0005221	0.0299187	-3.49635	-	-	-	-	-	-	-	-	-	-
GAZY01112338.1	phospholipase A2-like	GO:0005576	-	-	-	-	-	-	-	-	-	-	0.0220754	1.42086
GAZY01112395.1			-	-	0.0251696	-0.785886	0.0358551	-0.642017	-	-	-	-	0.0369152	-0.744761
GAZY01112400.1	ubiquitin-like protein 3	GO:0005886	0.0146377	0.328319	0.031368	0.564553	0.00684423	0.419042	-	-	0.00259302	0.400416	0.000143077	0.738513
GAZY01112438.1	protein inscuteable homolog	GO:0008356	-	-	0.0050665	-1.0835	-	-	-	-	0.0350105	-0.987479	-	-
GAZY01112448.1	protamine-like protein	GO:0000786	-	-	0.0298044	1.02959	-	-	-	-	-	-	-	-
GAZY01112486.1			-	-	-	-	-	-	-	-	-	-	0.000704902	0.730894
GAZY01112491.1			-	-	-	-	-	-	0.0412134	1.0783	-	-	-	-
GAZY01112492.1	diablo homolog, mitochondrial-like	GO:0005739	-	-	-	-	-	-	-	-	-	-	0.00653057	0.427109
GAZY01112499.1	N-lysine methyltransferase SETD6	GO:0005634	-	-	-	-	0.0243417	0.543902	-	-	0.000496996	0.789109	-	-
GAZY01112500.1	interleukin-8-like isoform X1	GO:0042119	-	-	-	-	-	-	-	-	-	-	0.000219081	2.4298
GAZY01112550.1			0.0219733	0.439122	0.000360958	0.835459	0.0150209	0.517707	0.0142069	0.527354	0.000378256	0.89689	2.46066e-06	1.01497
GAZY01112559.1			-	-	-	-	-	-	-	-	-	-	0.0137422	0.516885
GAZY01112575.1	cytochrome c oxidase assembly factor 1 homolog	GO:0016021	-	-	-	-	-	-	-	-	-	-	0.000747715	0.821787
GAZY01112666.1	dynamin-2 isoform X6	GO:0005874	-	-	-	-	-	-	-	-	-	-	0.0379415	-1.0726
GAZY01112697.1	antimicrobial peptide NK-lysin	GO:0006629	-	-	-	-	-	-	-	-	0.00693031	0.999391	0.00863005	1.15402
GAZY01112705.1	transmembrane protein 18	GO:0016021	-	-	-	-	0.0269988	0.686105	-	-	-	-	-	-
GAZY01112707.1	myosin light chain 3	GO:0005509	0.000746791	0.721636	0.00345395	0.992866	0.00474622	1.6063	-	-	0.00579835	1.40586	3.93667e-05	1.44379
GAZY01112727.1	ADP-ribosylation factor-like protein 11	GO:0005525	-	-	-	-	0.00069606	0.962447	-	-	0.00172591	0.51113	1.70279e-05	1.25944
GAZY01112728.1	disco-interacting protein 2 homolog C isoform X2	GO:0003824	-	-	-	-	-	-	-	-	0.000619394	-1.27907	2.46066e-06	-1.566
GAZY01112771.1	C-C motif chemokine 4-like	GO:0005576	-	-	-	-	-	-	-	-	0.0104853	-0.367922	-	-
GAZY01112781.1	major facilitator superfamily domain-containing protein 2B-like	GO:0016021	-	-	-	-	-	-	-	-	0.0212964	-0.505973	-	-
GAZY01112782.1	AP-1 complex subunit sigma-1A	GO:0030117	-	-	0.0402614	0.45616	-	-	-	-	0.011457	0.452175	0.000208301	0.776459
GAZY01112797.1			0.0038582	0.446433	0.0198831	0.499636	0.0302577	0.427236	-	-	0.00832282	0.546102	0.000312175	0.606806
GAZY01112819.1	zinc finger HIT domain-containing protein 1	GO:0046872	-	-	-	-	-	-	-	-	-	-	0.0205358	0.403282
GAZY01112828.1	ubiquitin carboxyl-terminal hydrolase 15 isoform X2	GO:0004843	-	-	-	-	-	-	-	-	-	-	0.0102684	-0.627249
GAZY01112841.1	acyl carrier protein, mitochondrial	GO:0006633	0.045137	0.285767	-	-	0.00800898	0.510943	-	-	-	-	8.95521e-05	0.688901
GAZY01112854.1	retinoic acid receptor RXR-gamma-B isoform X2	GO:0005634	-	-	-	-	-	-	-	-	0.0300253	0.42333	-	-
GAZY01112857.1	C-C motif chemokine 20-like	GO:0005615	-	-	-	-	0.0314783	0.716913	-	-	-	-	0.00463828	-0.759176
GAZY01112860.1	disco-interacting protein 2 homolog B-A-like	GO:0003824	-	-	0.0257191	-1.06558	0.0109378	-1.04291	-	-	-	-	0.0255289	-1.04196
GAZY01112862.1	3-hydroxyacyl-CoA dehydrogenase type-2	GO:0016491	-	-	-	-	-	-	-	-	-	-	0.0238116	0.361528
GAZY01112884.1	rho-related GTP-binding protein RhoA-D	GO:0003924	0.0250507	0.317141	-	-	-	-	0.0347227	0.291913	0.0352741	0.282653	0.00317538	0.630935
GAZY01112896.1	cell division control protein 3 isoform X2	GO:0005525	0.0221076	0.477794	-	-	-	-	-	-	-	-	-	-
GAZY01112900.1	proteasome assembly chaperone 1	GO:0000502	-	-	0.00590263	0.521355	-	-	-	-	0.0208158	0.447288	5.83236e-06	0.798148
GAZY01112912.1	serine/threonine-protein kinase SIK2 isoform X1	GO:0004674	0.000471541	0.859626	-	-	-	-	0.000121086	1.02699	-	-	4.88174e-05	1.39261
GAZY01112915.1	homeobox protein MSX-1	GO:0005634	-	-	-	-	-	-	-	-	1.84639e-05	0.845563	0.00706303	0.756497
GAZY01112943.1	myosin-10-like isoform X2	GO:0016459	0.00498124	-0.744895	-	-	-	-	-	-	-	-	-	-
GAZY01113024.1	intraflagellar transport protein 46 homolog	GO:0031514	-	-	-	-	-	-	-	-	-	-	0.0367472	0.560388
GAZY01113038.1	CMRF35-like molecule 3	GO:0016020	-	-	-	-	-	-	-	-	-	-	0.0212719	1.21893
GAZY01113052.1			-	-	-	-	-	-	-	-	-	-	0.0117781	-1.33968
GAZY01113058.1	calpain-5-like isoform X5	GO:0016787	-	-	-	-	-	-	-	-	-	-	0.0290334	0.580031
GAZY01113061.1	transcriptional activator Myb isoform X2	GO:0000785	-	-	-	-	-	-	0.040527	0.360899	-	-	-	-
GAZY01113079.1	mediator of RNA polymerase II transcription subunit 28	GO:0016592	0.00979598	0.506057	-	-	0.0302549	0.569541	-	-	-	-	4.85121e-05	0.755742
GAZY01113082.1	acyl-CoA-binding domain-containing protein 7	GO:0000062	0.0443487	1.08578	-	-	-	-	-	-	0.0105864	0.984149	-	-
GAZY01113130.1	transmembrane protein 121B	GO:0016021	-	-	-	-	-	-	-	-	0.0444015	-2.1861	-	-
GAZY01113159.1	protein-lysine methyltransferase METTL21D	GO:0008168	-	-	0.0075916	0.678624	0.0041566	0.641533	-	-	-	-	8.31668e-07	1.1854
GAZY01113171.1	F-BAR domain only protein 2 isoform X4	GO:0016020	-	-	-	-	-	-	0.0300954	-1.10326	0.00648392	-1.43321	0.0306728	-0.89953
GAZY01113216.1			-	-	-	-	-	-	2.58144e-07	0.72542	-	-	-	-
GAZY01113243.1	glycosyltransferase 8 domain-containing protein 2	GO:0016757	-	-	0.0208106	1.45213	0.039958	1.50316	-	-	-	-	0.0487794	1.16304
GAZY01113254.1	proteasome subunit beta type-2	GO:0005634	-	-	-	-	-	-	-	-	-	-	0.000110685	0.732775
GAZY01113260.1	DNA-directed RNA polymerases I, II, and III subunit RPABC3	GO:0001056	-	-	-	-	-	-	-	-	0.000975999	0.732195	1.91541e-10	1.61041
GAZY01113264.1	putative inactive dual specificity phosphatase 27	GO:0003779	-	-	0.00891649	3.53839	-	-	-	-	-	-	-	-
GAZY01113269.1	DNA-directed RNA polymerase II subunit RPB4	GO:0000166	-	-	-	-	-	-	-	-	-	-	3.36535e-12	1.17864
GAZY01113286.1	fatty acid-binding protein, heart	GO:0008289	-	-	-	-	-	-	-	-	-	-	0.000201551	0.729738
GAZY01113333.1	F-box only protein 48	GO:0005515	-	-	-	-	-	-	-	-	-	-	1.47913e-05	1.30427
GAZY01113351.1			-	-	-	-	-	-	-	-	0.0013148	-0.570378	0.000200796	-0.967848
GAZY01113355.1	28S ribosomal protein S6, mitochondrial	GO:0005840	-	-	-	-	0.0020104	0.832989	-	-	-	-	2.07839e-06	0.810687
GAZY01113364.1	uncharacterized membrane protein C19orf24 homolog	GO:0016020	-	-	-	-	0.0399874	0.473982	0.0343562	0.373122	-	-	0.00320509	0.607094
GAZY01113395.1	bcl-2-modifying factor-like	GO:0016020	0.0245667	0.596478	-	-	-	-	-	-	-	-	0.0401916	-0.571849
GAZY01113401.1	lisH domain-containing protein FOPNL	GO:0005815	-	-	0.0333862	0.753848	0.00069606	0.831969	-	-	-	-	1.08183e-09	1.53644
GAZY01113423.1	cysteine-rich motor neuron 1 protein-like	GO:0005576	-	-	-	-	-	-	-	-	-	-	0.00944188	3.70688
GAZY01113438.1	signal peptidase complex subunit 3	GO:0005783	-	-	-	-	-	-	-	-	-	-	0.0102736	0.533146
GAZY01113462.1	PDZ domain-containing protein GIPC1	GO:0004707	-	-	-	-	-	-	-	-	0.0398796	0.465499	-	-
GAZY01113492.1	VPS10 domain-containing receptor SorCS1-like isoform X2	GO:0016021	-	-	-	-	-	-	-	-	0.0021927	-3.41377	0.0330584	-2.07535
GAZY01113555.1			-	-	-	-	-	-	-	-	-	-	9.0761e-05	1.01754
GAZY01113558.1	actin-related protein 2/3 complex subunit 5	GO:0034314	0.00604232	0.326681	0.0409522	0.586321	-	-	-	-	0.0044844	0.656813	1.91553e-05	0.707078
GAZY01113565.1	transmembrane protein 97	GO:0005764	-	-	-	-	-	-	-	-	-	-	8.3287e-07	1.95992
GAZY01113591.1	calcium-dependent secretion activator 2-like	GO:0098793	-	-	-	-	-	-	-	-	0.0156773	-0.553248	0.00272751	-0.756349
GAZY01113611.1			-	-	-	-	-	-	-	-	0.0111215	-1.0086	0.0326388	-0.913105
GAZY01113649.1			-	-	-	-	-	-	-	-	-	-	0.0055247	0.597305
GAZY01113659.1	low-density lipoprotein receptor class A domain-containing protein 4 isoform X2	GO:0016021	-	-	0.00355228	-0.939658	-	-	-	-	-	-	0.0395527	-0.800491
GAZY01113681.1	EF-hand calcium-binding domain-containing protein 2	GO:0005509	-	-	-	-	0.0363861	-3.35308	-	-	-	-	-	-
GAZY01113689.1	tubulin beta chain-like	GO:0005737	-	-	0.014524	0.701262	0.0277188	0.598075	-	-	-	-	-	-
GAZY01113732.1	RNA-binding protein 33 isoform X3	GO:0003676	-	-	-	-	-	-	-	-	-	-	0.0142292	-0.889009
GAZY01113758.1	adenylate cyclase type 8-like	GO:0006171	-	-	-	-	-	-	-	-	0.0476003	-3.17924	-	-
GAZY01113763.1	normal mucosa of esophagus-specific gene 1 protein	GO:0016021	-	-	0.00297628	0.917184	0.0339991	0.710235	-	-	1.64691e-05	0.852756	0.0252619	0.494394
GAZY01113795.1	c-C motif chemokine 25-like	GO:0005615	-	-	-	-	0.0306464	0.502034	-	-	-	-	0.0288183	-0.949554
GAZY01113823.1	dedicator of cytokinesis protein 10-like	GO:0005085	-	-	-	-	-	-	-	-	0.0347951	-0.906382	0.0127068	-1.25523
GAZY01113839.1	thrombospondin type-1 domain-containing protein 7A	GO:0016021	-	-	-	-	-	-	-	-	-	-	0.00576318	-3.15015
GAZY01113842.1	membrane-associated phosphatidylinositol transfer protein 2-like	GO:0005548	-	-	-	-	0.0090228	-1.7968	-	-	0.000701348	-2.35675	0.00893475	-1.45823
GAZY01113863.1	iron-sulfur protein NUBPL isoform X3	GO:0016020	-	-	-	-	-	-	-	-	-	-	0.0469604	1.04149
GAZY01113879.1	parvalbumin beta	GO:0005509	-	-	-	-	-	-	-	-	0.00347135	1.32429	0.000183975	2.48605
GAZY01113886.1	pituitary homeobox 1 isoform X1	GO:0005634	-	-	-	-	-	-	0.0108009	-0.5954	-	-	0.0162555	-0.953614
GAZY01113901.1	ADP/ATP translocase 3	GO:0055085	-	-	-	-	-	-	-	-	-	-	0.00160014	1.15683
GAZY01113938.1	N-acetyltransferase 6	GO:0008080	0.0292616	-0.933059	-	-	-	-	-	-	-	-	-	-
GAZY01113960.1	intraflagellar transport protein 43 homolog isoform X2	GO:0030991	-	-	0.0259817	0.62959	0.0103856	0.777132	0.0456733	0.527873	0.000463504	0.805247	5.32284e-05	0.973753
GAZY01114002.1			-	-	-	-	-	-	0.0342073	1.17429	-	-	-	-
GAZY01114006.1	ubiquitin-conjugating enzyme E2 D2	GO:0000151	-	-	-	-	0.0267368	-0.39626	-	-	0.00540044	-0.376774	-	-
GAZY01114014.1	nuclear factor of activated T-cells, cytoplasmic 1 isoform X1	GO:0003677	-	-	0.0163393	-1.1921	-	-	-	-	-	-	0.000763588	-1.83504
GAZY01114038.1	diacylglycerol kinase eta-like	GO:0003951	0.0033472	1.006	-	-	-	-	-	-	-	-	-	-
GAZY01114040.1			-	-	-	-	0.0180206	1.32184	-	-	-	-	-	-
GAZY01114057.1	heat shock 70 kDa protein	GO:0005737	0.00202106	2.54849	-	-	-	-	-	-	-	-	0.00271375	4.71291
GAZY01114088.1	60S ribosomal protein L7	GO:0022625	0.0240956	0.343407	-	-	-	-	-	-	-	-	0.00715319	0.551958
GAZY01114145.1	40S ribosomal protein S2	GO:0003723	-	-	-	-	0.0138573	0.546457	-	-	-	-	0.00825528	0.545129
GAZY01114147.1	thyrotropin releasing hormone	GO:0005576	-	-	-	-	-	-	-	-	-	-	0.0111843	3.60464
GAZY01114247.1	homeobox protein Hox-B7a	GO:0005634	-	-	-	-	-	-	-	-	0.0149873	-2.07893	-	-
GAZY01114249.1			-	-	0.000626529	-1.65947	0.00294381	-1.06704	-	-	8.49393e-05	-1.27023	2.89526e-06	-1.79607
GAZY01114250.1	inosine triphosphate pyrophosphatase	GO:0000166	-	-	0.0237386	0.521269	-	-	-	-	-	-	4.1911e-07	1.07791
GAZY01114263.1	palmitoleoyl-protein carboxylesterase notum1a	GO:0016787	-	-	-	-	-	-	-	-	-	-	0.00472906	-1.0202
GAZY01114268.1	interleukin-26 isoform X1	GO:0005576	-	-	-	-	-	-	1.94962e-09	-2.75658	-	-	-	-
GAZY01114310.1	RING-box protein 2	GO:0008270	0.0439057	0.320884	-	-	0.00311647	0.601265	-	-	0.0124531	0.441467	1.31878e-05	0.999809
GAZY01114328.1	cholecystokinin receptor-like	GO:0007186	-	-	-	-	0.0329243	-2.66286	-	-	-	-	-	-
GAZY01114334.1	60S ribosomal protein L6	GO:0005840	0.0458345	0.297408	-	-	-	-	-	-	-	-	0.00181466	0.696569
GAZY01114355.1	AMP deaminase 3 isoform X2	GO:0003876	-	-	4.22401e-05	1.34864	-	-	-	-	3.98259e-08	1.23737	0.0483998	0.568204
GAZY01114362.1	V-type proton ATPase subunit F	GO:0060036	-	-	9.02407e-07	0.838578	7.42359e-05	0.791995	-	-	2.31996e-12	1.04616	1.07164e-09	1.09732
GAZY01114363.1	transmembrane protein 251	GO:0016021	-	-	-	-	-	-	-	-	0.00448606	0.46589	1.03422e-06	0.99248
GAZY01114366.1	neuropeptide B	GO:0001664	-	-	0.0370777	3.53267	-	-	-	-	-	-	0.000225327	3.63385
GAZY01114373.1	YEATS domain-containing protein 4	GO:0005634	-	-	-	-	-	-	-	-	-	-	0.00876318	0.456143
GAZY01114394.1	transcription factor Sox-10-like	GO:0005634	-	-	-	-	-	-	-	-	0.0403682	-1.31695	-	-
GAZY01114422.1	protein unc-119 homolog A-like	GO:0000922	-	-	-	-	-	-	-	-	-	-	0.007752	-0.649065
GAZY01114456.1	MKI67 FHA domain-interacting nucleolar phosphoprotein	GO:0003723	-	-	0.0445153	1.04593	-	-	-	-	2.12202e-07	0.795329	3.98917e-14	2.095
GAZY01114460.1	T-cell leukemia homeobox protein 2 isoform X3	GO:0005634	0.00125727	-1.27047	-	-	-	-	-	-	-	-	-	-
GAZY01114500.1	zinc finger MIZ domain-containing protein 1 isoform X3	GO:0008270	-	-	0.0259817	-1.03031	-	-	-	-	-	-	0.00557483	-1.10982
GAZY01114505.1			-	-	-	-	0.0125996	-1.00518	-	-	0.00491221	-1.0661	0.00637663	-1.16788
GAZY01114508.1	methyltransferase-like protein 24	GO:0016021	-	-	0.0218943	0.682272	0.00780714	0.790889	-	-	0.00506682	0.669853	0.00169313	0.936419
GAZY01114602.1			-	-	-	-	-	-	-	-	-	-	0.036309	-1.59961
GAZY01114609.1	paired box protein Pax-9	GO:0060022	-	-	-	-	-	-	-	-	-	-	0.0131035	-0.745315
GAZY01114611.1	splicing factor U2AF 35 kDa subunit isoform X1	GO:0089701	-	-	0.0221132	0.543676	-	-	-	-	0.000183508	0.740185	2.40635e-06	0.939242
GAZY01114626.1	RAS guanyl-releasing protein 1 isoform X2	GO:0005085	-	-	-	-	-	-	0.0245789	-1.45515	-	-	-	-
GAZY01114635.1	cytohesin-3 isoform X2	GO:0005086	0.0332894	0.587285	-	-	-	-	-	-	-	-	0.000533594	-0.861314
GAZY01114659.1	60S ribosomal protein L5-like	GO:0005840	0.00857459	0.407816	0.000626914	0.742295	-	-	0.0154202	0.420308	3.62498e-06	0.681544	5.51272e-10	1.50904
GAZY01114664.1	glutathione S-transferase	GO:0005737	-	-	-	-	1.19359e-08	1.48503	-	-	-	-	0.0241198	-0.690739
GAZY01114677.1	xylosyltransferase 1-like	GO:0016020	-	-	-	-	-	-	0.00514617	-2.59196	0.0327089	-1.94033	0.000610767	-3.30729
GAZY01114694.1	small nuclear ribonucleoprotein Sm D1	GO:0005682	-	-	-	-	-	-	-	-	-	-	4.00523e-09	1.29675
GAZY01114733.1	sterile alpha motif domain-containing protein 10-like	GO:0005515	-	-	-	-	0.0129461	0.671736	-	-	-	-	-	-
GAZY01114747.1	NADH dehydrogenase [ubiquinone] 1 beta subcomplex subunit 3	GO:0005747	2.83302e-06	0.740358	7.67594e-06	0.924273	5.01148e-07	1.28503	-	-	0.00829927	0.806661	1.93716e-07	1.34747
GAZY01114753.1	Putative tyrosine-protein phosphatase auxilin	GO:0032050	-	-	-	-	-	-	-	-	-	-	0.0087921	-1.22092
GAZY01114773.1	adenylate kinase 2, mitochondrial isoform X2	GO:0002521	-	-	-	-	-	-	-	-	-	-	1.08869e-06	0.994753
GAZY01114786.1	transcription factor PU.1-like	GO:0005634	-	-	-	-	-	-	-	-	0.0419264	-0.297459	-	-
GAZY01114795.1	Twist-related protein 2	GO:0046983	-	-	-	-	-	-	0.0178767	0.448622	0.0371785	0.411999	-	-
GAZY01114802.1	CXC chemokine	GO:0005576	-	-	-	-	-	-	-	-	-	-	3.82718e-05	2.6495
GAZY01114803.1	complement C1q tumor necrosis factor-related protein 2	GO:0005576	-	-	-	-	-	-	-	-	-	-	0.00340187	-1.25776
GAZY01114805.1	small integral membrane protein 26-like	GO:0016020	-	-	-	-	-	-	-	-	0.0298728	0.497361	0.000189437	0.767409
GAZY01114811.1	ATP-binding cassette sub-family B member 6, mitochondrial	GO:0005774	0.0113079	-0.638555	0.0245138	-1.10462	-	-	-	-	-	-	0.0122447	-0.999661
GAZY01114828.1	transmembrane protein 256	GO:0016021	-	-	-	-	0.00501795	0.744365	-	-	-	-	-	-
GAZY01114836.1	programmed cell death protein 1-like isoform X1	GO:0019815	-	-	-	-	-	-	-	-	-	-	0.00066861	0.667844
GAZY01114854.1	transcription factor SOX-4	GO:0005634	-	-	0.0163101	-0.684702	-	-	-	-	0.0367342	-0.366782	0.00558739	-1.21425
GAZY01114862.1	catechol O-methyltransferase domain-containing protein 1-like	GO:0008171	-	-	-	-	-	-	-	-	-	-	0.0306804	2.91745
GAZY01114907.1	cyclin-dependent kinase 2-interacting protein	GO:0016301	-	-	-	-	-	-	-	-	-	-	9.95287e-05	0.957886
GAZY01114924.1	Phosphatidylinositol N-acetylglucosaminyltransferase subunit P	GO:0016021	-	-	-	-	0.0167639	0.783608	-	-	0.0176752	0.584081	1.51565e-05	1.25474
GAZY01114980.1	myb-related protein A	GO:0005634	-	-	-	-	-	-	-	-	-	-	0.003466	-1.3438
GAZY01114997.1			0.00966233	0.309784	-	-	0.0158272	0.408012	0.0244082	0.342619	0.0477796	0.300907	0.0133886	0.487303
GAZY01115029.1	DNA-directed RNA polymerase II subunit RPB7	GO:0045948	-	-	-	-	-	-	-	-	0.000488863	0.695477	4.41538e-05	1.0419
GAZY01115049.1	glycosyltransferase 1 domain-containing protein 1 isoform X2	GO:0016740	-	-	-	-	-	-	-	-	-	-	0.00536014	1.79334
GAZY01115053.1	cancer-related nucleoside-triphosphatase	GO:0016301	-	-	-	-	-	-	-	-	-	-	0.0249275	0.766339
GAZY01115054.1	E3 ubiquitin-protein ligase pellino homolog 1-like isoform X1	GO:0061630	-	-	-	-	-	-	-	-	-	-	0.0370641	0.828645
GAZY01115077.1	notch-regulated ankyrin repeat-containing protein	GO:0005515	0.0460463	0.362004	-	-	0.0457093	0.566971	-	-	-	-	-	-
GAZY01115080.1			-	-	-	-	-	-	-	-	0.025727	-0.70263	0.000461345	1.7044
GAZY01115115.1	PIN2/TERF1-interacting telomerase inhibitor 1	GO:0005730	-	-	0.0116896	0.535532	-	-	-	-	0.0362012	0.387221	1.75381e-07	1.2556
GAZY01115116.1			-	-	-	-	-	-	-	-	-	-	0.000866007	0.743878
GAZY01115159.1	proteasome subunit beta type-4	GO:0005634	-	-	0.0168638	0.468066	0.0313467	0.503823	-	-	0.000622758	0.498864	6.11038e-09	1.15165
GAZY01115198.1	acylphosphatase-2 isoform X1	GO:0003998	-	-	-	-	-	-	-	-	0.0289388	1.54543	0.0182291	1.94549
GAZY01115199.1	tyrosine-protein kinase TXK-like	GO:0004715	-	-	-	-	0.0265428	-0.569361	-	-	-	-	-	-
GAZY01115222.1	protein phosphatase 1 regulatory subunit 3G	GO:0005515	-	-	0.0376669	2.70816	-	-	-	-	0.0294969	2.40406	0.000319738	4.53692
GAZY01115225.1	Probable phosphatase phospho1	GO:0016791	-	-	-	-	0.0304764	0.909627	-	-	-	-	-	-
GAZY01115232.1	NADH dehydrogenase [ubiquinone] 1 alpha subcomplex subunit 11	GO:0032981	0.000450634	0.502632	-	-	0.00297945	0.703558	-	-	-	-	2.9182e-06	1.07675
GAZY01115277.1			-	-	-	-	-	-	-	-	-	-	0.0488409	-1.27018
GAZY01115290.1			-	-	-	-	-	-	-	-	-	-	0.000430291	-2.93706
GAZY01115303.1	diacylglycerol kinase eta isoform X1	GO:0003951	-	-	-	-	-	-	-	-	-	-	0.0249972	-0.796075
GAZY01115314.1	unconventional myosin-XVIIIa-like isoform X5	GO:0051015	-	-	-	-	-	-	-	-	-	-	0.00893207	-1.53804
GAZY01115318.1	CC chemokine	GO:0005576	-	-	-	-	-	-	0.00611554	-1.30927	1.06659e-06	-2.30496	0.00014904	4.00287
GAZY01115333.1			-	-	0.043536	0.478952	-	-	0.00257016	0.636904	0.000947805	0.70853	0.000960056	0.899781
GAZY01115339.1	60S ribosomal protein L10	GO:0006417	-	-	-	-	-	-	-	-	-	-	0.00099046	0.677636
GAZY01115349.1	protein CBFA2T3 isoform X5	GO:0003700	-	-	-	-	0.0053689	-0.790495	-	-	4.62442e-05	-1.11371	0.00767185	-0.97054
GAZY01115353.1	U3 small nucleolar RNA-associated protein 14 homolog A-like	GO:0032040	-	-	0.0346312	0.614406	-	-	-	-	0.0022098	0.657346	0.00688504	0.715487
GAZY01115368.1	protein strawberry notch homolog 2 isoform X4	GO:0006355	-	-	-	-	-	-	-	-	0.00259985	-0.777828	-	-
GAZY01115398.1	U1 small nuclear ribonucleoprotein A	GO:0003723	-	-	-	-	-	-	-	-	-	-	8.81402e-08	0.971609
GAZY01115409.1	39S ribosomal protein L11, mitochondrial	GO:0005840	-	-	0.00367585	0.720083	0.0321165	0.537295	-	-	0.0147847	0.418054	4.59565e-07	1.2345
GAZY01115418.1	39S ribosomal protein L14, mitochondrial	GO:0005840	-	-	0.0401628	0.579776	-	-	0.000852882	0.64375	-	-	5.12927e-08	1.4832
GAZY01115427.1	pancreas/duodenum homeobox protein 1	GO:0005634	-	-	-	-	-	-	-	-	-	-	0.024325	-1.12503
GAZY01115470.1	DNA-binding protein inhibitor ID-3	GO:0005634	-	-	-	-	-	-	-	-	0.0246322	-0.306822	-	-
GAZY01115489.1			-	-	-	-	-	-	-	-	-	-	0.0264041	-0.694746
GAZY01115495.1	latent-transforming growth factor beta-binding protein 2 isoform X2	GO:0005509	-	-	-	-	0.039003	-1.18343	-	-	0.0150562	-0.957079	-	-
GAZY01115497.1	collagen alpha-1(XIV) chain	GO:0005515	-	-	-	-	-	-	-	-	-	-	0.0311253	-1.16302
GAZY01115524.1	peptidase inhibitor 16-like	GO:0005576	0.0413762	0.320035	-	-	-	-	1.88365e-14	1.09819	7.9574e-09	1.01765	2.67441e-11	1.55521
GAZY01115527.1			-	-	0.00969672	-1.5737	-	-	-	-	-	-	-	-
GAZY01115536.1	casein kinase II subunit alpha'-like	GO:0005524	-	-	-	-	-	-	-	-	-	-	0.0432453	0.359418
GAZY01115553.1	cytochrome b5	GO:0016021	-	-	-	-	0.0167739	0.51304	0.0415596	0.401256	1.83227e-08	0.791546	5.37369e-09	1.00449
GAZY01115574.1	dickkopf-related protein 1-like	GO:0048884	-	-	0.0369739	1.62889	-	-	-	-	-	-	1.05136e-06	3.22301
GAZY01115580.1	emerin homolog 1-like	GO:0016021	-	-	-	-	-	-	-	-	-	-	0.0163496	0.428649
GAZY01115603.1	zinc finger protein 330	GO:0005634	-	-	0.00454337	0.651393	-	-	-	-	0.00512441	0.37154	6.72165e-05	1.03879
GAZY01115626.1	NK-tumor recognition protein isoform X1	GO:0003755	-	-	-	-	-	-	0.00760522	-1.2667	-	-	0.000709596	-1.7646
GAZY01115627.1	cysteinyl leukotriene receptor 2-like	GO:0004930	-	-	-	-	-	-	0.0158717	0.54398	-	-	0.036309	-0.681264
GAZY01115686.1	phosphatidylinositol-binding clathrin assembly protein isoform X7	GO:0048268	-	-	-	-	-	-	-	-	-	-	0.0320291	-0.515318
GAZY01115693.1			-	-	-	-	0.0383631	-0.707743	-	-	-	-	-	-
GAZY01115702.1	zinc finger protein 618-like isoform X2	GO:0003676	-	-	0.0400941	-1.25108	-	-	-	-	0.0465983	-0.61772	0.000118776	-2.57798
GAZY01115707.1	AChain A, Structure Of The Tbl1 Tetramerisation Domain	GO:0000118	-	-	0.0448339	-0.995465	-	-	-	-	-	-	0.0280437	-0.775512
GAZY01115729.1	tumor necrosis factor-inducible gene 6 protein	GO:0005540	-	-	-	-	-	-	-	-	-	-	8.64236e-09	4.85846
GAZY01115739.1			-	-	0.0446769	-2.74101	-	-	-	-	-	-	-	-
GAZY01115751.1			-	-	-	-	-	-	-	-	0.000461581	-0.518516	2.507e-05	-0.893559
GAZY01115753.1	paired box protein Pax-6-like	GO:0005634	0.00602655	0.533067	-	-	-	-	1.68778e-05	1.09063	9.83912e-10	1.52095	1.63687e-14	1.75309
GAZY01115759.1	ammonium transporter Rh type A	GO:0008519	-	-	-	-	-	-	-	-	0.00466891	-0.454757	7.1279e-06	-1.50686
GAZY01115793.1	K09442 SAM pointed domain-containing ETS transcription factor	GO:0005634	-	-	0.0191982	-0.564139	-	-	-	-	0.00666239	-0.506369	0.00251746	-0.69364
GAZY01115811.1	transmembrane emp24 domain-containing protein 5-like	GO:0016021	0.0324601	0.336639	-	-	-	-	0.00496953	0.528487	5.84006e-06	0.768482	9.24164e-10	1.36248
GAZY01115829.1	calpain small subunit 1-like	GO:0005509	-	-	-	-	-	-	-	-	-	-	0.0057859	0.646924
GAZY01115832.1			-	-	-	-	-	-	-	-	0.0461972	-0.445183	0.0181016	-0.777648
GAZY01115854.1	RRP15-like protein	GO:0006364	0.0196989	0.37339	4.87233e-06	0.865164	0.0266493	0.486446	-	-	0.00298028	0.952025	1.1248e-06	1.52838
GAZY01115864.1			-	-	-	-	-	-	-	-	0.0101046	0.639523	-	-
GAZY01115892.1	protein NLRC3-like isoform X2	GO:0042981	0.0175096	0.372603	-	-	-	-	-	-	-	-	-	-
GAZY01115898.1	translocator protein	GO:0005741	0.0441717	0.300299	2.61079e-09	1.10036	0.000961992	0.73117	0.0222163	0.428556	4.76088e-09	0.829781	2.19725e-09	1.45441
GAZY01115899.1	zinc finger matrin-type protein 4	GO:0005634	-	-	-	-	-	-	-	-	0.00249847	-4.11803	-	-
GAZY01115912.1	CCAAT/enhancer-binding protein beta-like	GO:0005634	-	-	-	-	0.0177084	-0.609816	-	-	3.59999e-12	-1.23152	0.000887103	2.51306
GAZY01115932.1	tyrosinase-like	GO:0016021	-	-	-	-	0.0467303	3.28695	-	-	-	-	-	-
GAZY01115933.1			-	-	-	-	-	-	-	-	0.0128734	-0.706844	0.0216624	1.20923
GAZY01115941.1	sarcospan	GO:0005887	0.0184235	0.570225	-	-	-	-	-	-	-	-	-	-
GAZY01115955.1	large neutral amino acids transporter small subunit 4-like	GO:0015179	-	-	-	-	-	-	-	-	-	-	0.00034201	1.09625
GAZY01115969.1	Proteasome subunit alpha type-4	GO:0005634	0.0144986	0.476683	0.00769135	0.597841	0.00453342	0.83969	0.0409939	0.424564	0.00465978	0.611011	3.10849e-05	0.906842
GAZY01115973.1	lymphocyte-specific protein 1-like	GO:0003779	0.00306285	1.13825	-	-	-	-	-	-	-	-	-	-
GAZY01115990.1			-	-	2.36417e-11	1.3093	0.000134389	0.796778	4.0219e-08	0.761362	1.53573e-31	1.44289	3.28843e-15	1.80373
GAZY01116018.1	glucose-6-phosphate isomerase	GO:0004347	-	-	-	-	-	-	-	-	0.0162443	1.17109	0.0329362	1.11681
GAZY01116021.1	signal recognition particle 19 kDa protein	GO:0048500	-	-	5.17406e-05	0.788789	0.012615	0.615323	-	-	0.00129023	0.545509	7.58562e-08	1.36499
GAZY01116024.1	mediator of RNA polymerase II transcription subunit 18	GO:0016592	0.0125942	0.540517	-	-	0.0127577	0.626535	-	-	-	-	0.010334	0.608941
GAZY01116030.1	FRAS1-related extracellular matrix protein 2	GO:0016021	-	-	-	-	0.0318434	3.29285	-	-	-	-	-	-
GAZY01116035.1	paired box protein Pax-5 isoform X1	GO:0005634	-	-	0.0143245	-1.31575	0.0200539	-1.4582	-	-	0.00157149	-1.32461	-	-
GAZY01116059.1	40S ribosomal protein S6	GO:0005840	-	-	0.0407694	0.378185	0.0417787	0.543347	-	-	-	-	0.000900335	0.676517
GAZY01116076.1	dual specificity protein phosphatase 4-like	GO:0000188	1.60427e-08	-1.09697	0.00512585	-1.23577	1.23225e-07	-1.35972	0.00147704	-0.921853	2.76204e-05	-1.33627	-	-
GAZY01116085.1	protein shisa-9B-like	GO:0016021	-	-	-	-	-	-	-	-	-	-	2.68232e-05	-4.88896
GAZY01116105.1	beta-1,4-galactosyltransferase 6	GO:0005975	-	-	0.0130463	-1.60604	-	-	-	-	-	-	-	-
GAZY01116108.1	tankyrase-1-like isoform X1	GO:0016021	-	-	-	-	-	-	-	-	-	-	0.0237291	-0.779397
GAZY01116128.1			-	-	0.0205518	-1.2031	-	-	-	-	0.0273495	-0.723815	0.000199341	-1.19869
GAZY01116132.1			-	-	-	-	-	-	-	-	-	-	0.000351232	-0.710036
GAZY01116137.1	splicing factor U2AF 35 kDa subunit	GO:0089701	0.0122284	0.365257	1.03925e-07	0.880121	0.0250727	0.37474	0.0279266	0.383124	9.50353e-06	0.744628	1.49815e-09	1.33457
GAZY01116143.1	glutamate dehydrogenase, mitochondrial-like	GO:0032094	-	-	0.0369126	-0.377239	-	-	-	-	0.0214268	-0.315779	0.0288123	-0.367068
GAZY01116179.1	BRI3-binding protein	GO:0005739	0.0140589	-0.549269	8.19884e-05	-1.06873	0.00922383	-0.613892	-	-	-	-	0.0228736	-0.584163
GAZY01116185.1	disks large homolog 3 isoform X7	GO:0005515	-	-	-	-	-	-	-	-	0.0366016	0.397631	-	-
GAZY01116196.1	cytochrome b-c1 complex subunit 10-like	GO:0008121	-	-	-	-	-	-	-	-	-	-	0.000683615	0.698145
GAZY01116214.1			-	-	0.00896391	2.15473	-	-	-	-	0.000123195	2.98325	1.55478e-07	3.61921
GAZY01116229.1			-	-	0.00489734	-1.58551	-	-	-	-	-	-	-	-
GAZY01116231.1	methionine-R-sulfoxide reductase B1-A-like	GO:0033743	-	-	-	-	-	-	-	-	-	-	0.00421293	1.98715
GAZY01116249.1	NADH dehydrogenase [ubiquinone] iron-sulfur protein 4, mitochondrial	GO:0016651	-	-	-	-	-	-	-	-	-	-	0.00254785	0.739426
GAZY01116257.1	FH2 domain-containing protein 1	GO:0019904	-	-	-	-	-	-	-	-	-	-	0.000744186	-1.87328
GAZY01116298.1	glutathione peroxidase 7	GO:0016021	-	-	-	-	-	-	-	-	0.0251427	0.482246	-	-
GAZY01116303.1	interleukin 22	GO:0005576	-	-	-	-	0.00542153	1.47376	0.000110345	-1.33975	-	-	0.000119448	4.1867
GAZY01116313.1	astrocytic phosphoprotein PEA-15	GO:0005515	-	-	4.85545e-06	-1.37264	-	-	-	-	-	-	0.00868256	-0.98107
GAZY01116347.1			-	-	0.0301163	0.534286	-	-	-	-	-	-	0.000829583	0.775028
GAZY01116361.1	TOX high mobility group box family member 2 isoform X3	GO:0005634	-	-	0.000420262	-0.790143	0.00134386	-0.696783	-	-	0.0303254	-0.440045	0.017861	-0.664412
GAZY01116386.1	fibroblast growth factor receptor 2 isoform X5	GO:0018108	-	-	-	-	-	-	0.0381815	-0.398754	0.00211639	-0.595744	0.000698346	-1.4799
GAZY01116395.1	pancreatic progenitor cell differentiation and proliferation factor B-like	GO:0007275	0.000466778	0.593151	0.0120177	1.54979	4.81041e-07	1.30569	1.27025e-13	0.939742	0.00181571	0.736342	5.21561e-08	2.94027
GAZY01116403.1	gamma-aminobutyric acid receptor-associated protein-like 1	GO:0000421	-	-	-	-	0.0056042	0.479743	-	-	-	-	-	-
GAZY01116408.1	NEDD4-like E3 ubiquitin-protein ligase WWP1 isoform X1	GO:0061630	-	-	0.0155772	-0.695742	-	-	-	-	-	-	0.0123957	-0.825397
GAZY01116415.1	charged multivesicular body protein 5	GO:0007034	-	-	-	-	-	-	-	-	-	-	0.0366725	0.597117
GAZY01116436.1	dnaJ homolog subfamily C member 15	GO:0016021	-	-	-	-	-	-	-	-	0.0415382	0.448895	8.75664e-09	1.5321
GAZY01116459.1	GATA-binding factor 2-like isoform X1	GO:0005634	-	-	-	-	-	-	0.0195623	-0.515593	-	-	0.024159	-1.20231
GAZY01116470.1	hepcidin	GO:0005576	-	-	0.0492955	2.0728	-	-	-	-	-	-	2.45022e-08	7.05976
GAZY01116530.1	microfibrillar-associated protein 2-like	GO:0001527	0.013569	0.47455	-	-	-	-	-	-	-	-	0.0036117	0.90642
GAZY01116570.1	modulator of macroautophagy TMEM150B	GO:0016021	-	-	-	-	-	-	-	-	0.0420048	-2.20291	-	-
GAZY01116589.1	basic leucine zipper transcriptional factor ATF-like 2	GO:0003677	-	-	-	-	0.0109446	-0.742903	-	-	3.79132e-05	-1.66627	-	-
GAZY01116590.1	Golgi-specific brefeldin A-resistance guanine nucleotide exchange factor 1 isoform X2	GO:0005086	-	-	0.0445153	-0.815178	-	-	-	-	-	-	-	-
GAZY01116597.1	RNA-binding protein 8A isoform X2	GO:0006417	0.0117133	0.355316	0.005155	0.525665	0.0427125	0.371224	-	-	0.00418612	0.586268	9.2004e-06	0.852746
GAZY01116606.1	A disintegrin and metalloproteinase with thrombospondin motifs 2-like isoform X2	GO:0006508	-	-	0.0188762	-1.35428	-	-	-	-	-	-	-	-
GAZY01116613.1	tyrosine-protein kinase receptor TYRO3 isoform X2	GO:0004672	-	-	-	-	-	-	-	-	-	-	0.030901	-1.36156
GAZY01116621.1	lactoylglutathione lyase	GO:0004462	-	-	-	-	0.0429717	0.419767	-	-	-	-	0.00742534	0.468885
GAZY01116631.1	peptidyl-prolyl cis-trans isomerase FKBP2	GO:0003755	-	-	0.0341476	0.437738	-	-	-	-	0.0230648	0.432389	0.000128157	0.715998
GAZY01116634.1	barrier-to-autointegration factor-like	GO:0003677	-	-	-	-	0.0428286	0.793461	-	-	-	-	0.0187258	0.504201
GAZY01116639.1	zinc finger MYND domain-containing protein 19	GO:0046872	-	-	-	-	-	-	0.00940094	0.482649	-	-	0.00954421	0.518613
GAZY01116642.1	muscle RING finger 1	GO:0008270	-	-	0.0258262	1.74141	-	-	-	-	0.00197716	2.07207	0.000448562	2.44376
GAZY01116653.1	stathmin-2-like	GO:0031110	-	-	0.0106257	3.57335	-	-	-	-	-	-	-	-
GAZY01116656.1	nuclear factor NF-kappa-B p105 subunit	GO:0005634	-	-	-	-	0.0223244	-0.411641	-	-	1.90505e-07	-0.707433	-	-
GAZY01116660.1			-	-	-	-	-	-	-	-	0.0226716	0.572353	-	-
GAZY01116664.1	macrophage migration inhibitory factor	GO:0008283	0.0240956	0.420018	-	-	0.0149262	0.645575	-	-	-	-	0.027801	0.373484
GAZY01116665.1	dynactin subunit 6-like	GO:0005869	-	-	-	-	-	-	-	-	-	-	0.000937135	1.58247
GAZY01116682.1			-	-	-	-	0.0178134	0.500894	-	-	-	-	0.00069152	0.629309
GAZY01116721.1	kelch-like protein 41	GO:0016021	-	-	-	-	-	-	0.0211742	1.53343	1.60334e-07	2.79901	4.18863e-10	3.21569
GAZY01116732.1	Ubiquitin-associated protein 2	GO:0005515	-	-	-	-	-	-	-	-	0.00206987	0.543214	-	-
GAZY01116733.1	gastrula zinc finger protein XlCGF58.1-like	GO:0003676	-	-	-	-	-	-	-	-	-	-	0.0111279	-0.53919
GAZY01116742.1	circadian locomoter output cycles protein kaput-like isoform X1	GO:0005634	-	-	0.0250685	-0.668436	-	-	0.000964688	-0.573371	0.0493231	-0.428159	0.000461345	-1.25941
GAZY01116780.1			-	-	-	-	-	-	-	-	-	-	0.000188401	0.943961
GAZY01116788.1	serine/threonine-protein kinase D3	GO:0005737	0.0117858	-0.459235	0.0166705	-0.593076	7.44105e-05	-0.761179	-	-	1.8576e-06	-0.799314	0.000373869	-1.19366
GAZY01116799.1	Chromodomain-helicase-DNA-binding protein 5	GO:0005634	-	-	-	-	-	-	-	-	0.0290063	-1.2413	0.00711342	-1.4881
GAZY01116801.1	leucine-rich repeat flightless-interacting protein 2-like isoform X5	GO:0006355	-	-	-	-	-	-	-	-	0.0146023	0.625209	-	-
GAZY01116819.1			-	-	-	-	-	-	-	-	0.0447015	-1.04948	-	-
GAZY01116825.1			0.0492158	0.443213	1.62516e-09	1.28159	0.000891925	0.718676	0.00275298	0.639553	1.2985e-11	1.55337	5.75643e-19	2.48031
GAZY01116843.1	structure-specific endonuclease subunit slx1-like	GO:0033557	-	-	-	-	-	-	-	-	-	-	0.000690672	0.784218
GAZY01116858.1			-	-	-	-	-	-	-	-	-	-	1.50691e-20	-3.51904
GAZY01116884.1	peptidase inhibitor 15	GO:0005576	-	-	-	-	-	-	-	-	-	-	0.0491571	1.01675
GAZY01116885.1	galectin-1-like	GO:0003697	-	-	-	-	-	-	-	-	0.0044844	1.39362	2.31233e-05	2.01728
GAZY01116899.1	zinc finger CCCH domain-containing protein 7B-like	GO:0035198	-	-	-	-	-	-	-	-	-	-	8.251e-08	-1.02216
GAZY01116928.1	translocon-associated protein subunit gamma	GO:0016021	-	-	-	-	-	-	-	-	-	-	1.28763e-05	1.14561
GAZY01116931.1	28S ribosomal protein S33, mitochondrial	GO:0005840	-	-	0.00154653	0.643218	0.011438	0.649898	-	-	0.000495014	0.674377	3.8106e-10	1.31251
GAZY01116969.1	ubl carboxyl-terminal hydrolase 18-like	GO:0036459	-	-	-	-	-	-	-	-	-	-	4.41119e-05	-1.84642
GAZY01116970.1	acid-sensing ion channel 1C-like isoform X4	GO:0016021	-	-	0.00301113	-3.4756	-	-	-	-	-	-	-	-
GAZY01116985.1	muscarinic acetylcholine receptor M5	GO:0005887	0.0365093	-3.38416	-	-	-	-	-	-	-	-	-	-
GAZY01116997.1			0.0267037	0.353126	-	-	0.0134348	0.511834	-	-	-	-	-	-
GAZY01116998.1	alpha-enolase-like	GO:0000015	-	-	-	-	-	-	-	-	0.0325071	0.324427	5.91413e-05	0.708478
GAZY01117009.1	exosome complex component RRP41	GO:0004527	-	-	0.00166521	0.64696	0.0329885	0.55997	-	-	0.000538227	0.600615	2.18753e-05	0.920249
GAZY01117014.1	28S ribosomal protein S17, mitochondrial	GO:0003735	-	-	0.000118705	0.81471	0.0266169	0.623249	-	-	0.000127068	0.669917	9.2143e-12	1.64917
GAZY01117019.1			-	-	-	-	-	-	-	-	-	-	3.19721e-05	0.870195
GAZY01117036.1			-	-	-	-	-	-	0.0139998	0.392993	0.000169707	0.510498	0.00592116	-0.521142
GAZY01117039.1	DNA polymerase delta subunit 4	GO:0005634	0.0294352	0.386443	-	-	-	-	-	-	-	-	0.000296572	0.668038
GAZY01117061.1			-	-	-	-	0.0228509	-1.33789	0.0275664	2.00449	-	-	-	-
GAZY01117076.1			-	-	-	-	-	-	-	-	-	-	0.00547884	2.33662
GAZY01117082.1	monocarboxylate transporter 12	GO:0016021	-	-	-	-	-	-	-	-	-	-	0.0201713	-3.25694
GAZY01117101.1	ubiquitin-conjugating enzyme E2 E2	GO:0005524	-	-	-	-	-	-	-	-	-	-	0.033518	0.567041
GAZY01117129.1	tyrosine-protein phosphatase non-receptor type 2-like isoform X2	GO:0004725	-	-	-	-	-	-	-	-	7.22799e-07	0.695099	0.0170568	0.395932
GAZY01117137.1			-	-	-	-	0.0449558	0.563099	-	-	0.0213683	0.470818	6.614e-07	1.11929
GAZY01117146.1			-	-	-	-	-	-	-	-	2.28956e-06	-1.26354	0.00127392	-1.18471
GAZY01117176.1	cytoglobin-1-like	GO:0005344	-	-	-	-	-	-	-	-	0.00133052	0.716934	-	-
GAZY01117184.1	dynein light chain roadblock-type 1	GO:0005737	-	-	0.030202	0.448144	-	-	-	-	0.0121733	0.385313	2.60069e-05	1.06867
GAZY01117196.1	60S ribosomal protein L19	GO:0003723	-	-	-	-	-	-	-	-	-	-	0.00434343	0.611404
GAZY01117208.1	thioredoxin domain-containing protein 17	GO:0005829	-	-	-	-	-	-	-	-	-	-	0.0147752	0.410623
GAZY01117221.1			-	-	-	-	-	-	-	-	-	-	3.49239e-05	1.86621
GAZY01117244.1	cytotoxic T-lymphocyte protein 4-like	GO:0016021	-	-	-	-	-	-	-	-	-	-	2.07505e-08	1.48551
GAZY01117248.1	adenylosuccinate synthetase isozyme 1	GO:0000287	-	-	-	-	-	-	-	-	6.27406e-05	1.07327	0.0144303	1.12916
GAZY01117290.1	Cytochrome c oxidase subunit VIb isoform 1	GO:0005739	-	-	-	-	-	-	-	-	-	-	0.000159346	0.805025
GAZY01117293.1	transcription elongation factor B polypeptide 2	GO:0030891	-	-	-	-	0.0487956	0.382167	-	-	0.0134208	0.379471	0.00121836	0.761131
GAZY01117300.1	nuclear factor of activated T-cells, cytoplasmic 1-like	GO:0003677	-	-	-	-	-	-	-	-	0.0155376	-1.06001	-	-
GAZY01117311.1	bryoporin-like	GO:0046930	-	-	-	-	-	-	0.0388091	0.412733	-	-	0.000828606	1.31976
GAZY01117313.1	troponin C, skeletal muscle	GO:0005509	-	-	-	-	-	-	-	-	0.035865	0.862779	0.00479031	1.37303
GAZY01117321.1	estradiol 17-beta-dehydrogenase 8	GO:0016491	-	-	0.0122252	0.837083	0.0314783	0.686243	-	-	-	-	-	-
GAZY01117342.1	tissue factor-like	GO:0005886	0.0299995	0.403989	-	-	-	-	-	-	-	-	0.00526274	1.15101
GAZY01117356.1	aurora kinase A-interacting protein	GO:0016301	-	-	0.00147702	0.904725	-	-	-	-	2.50606e-06	1.03679	7.09065e-11	1.70751
GAZY01117387.1	protein BRICK1	GO:0016601	0.00195885	0.41029	0.0156258	0.502638	0.0014936	0.607309	-	-	0.0067794	0.447784	2.96907e-05	1.01327
GAZY01117390.1			-	-	-	-	-	-	-	-	-	-	0.0458236	0.882749
GAZY01117394.1			0.0347474	-0.364202	-	-	-	-	-	-	-	-	0.036728	-0.457248
GAZY01117409.1			-	-	0.0383506	1.14305	-	-	-	-	0.00406653	1.1956	4.54561e-07	2.57873
GAZY01117412.1	histidine triad nucleotide-binding protein 3-like isoform X2	GO:0003824	-	-	-	-	-	-	-	-	-	-	0.0433652	0.727992
GAZY01117429.1	calcium-binding mitochondrial carrier protein SCaMC-3-like	GO:0055085	-	-	0.00384713	2.11656	-	-	-	-	8.0389e-08	2.52312	6.78638e-07	3.26164
GAZY01117432.1	derlin-1	GO:0005783	-	-	-	-	-	-	-	-	-	-	7.1791e-07	0.817216
GAZY01117482.1	40S ribosomal protein S4, X isoform	GO:0043009	-	-	-	-	-	-	-	-	-	-	0.04183	0.415882
GAZY01117487.1	C-C motif chemokine 19-like	GO:0005576	-	-	-	-	-	-	-	-	-	-	2.94826e-20	3.85203
GAZY01117494.1	alpha-1A adrenergic receptor	GO:0005623	-	-	0.0169178	2.49592	-	-	-	-	-	-	-	-
GAZY01117496.1			0.00628653	-0.890937	-	-	-	-	-	-	-	-	-	-
GAZY01117501.1	layilin-like isoform X1	GO:0016021	-	-	-	-	-	-	-	-	-	-	0.0227361	0.926117
GAZY01117526.1			0.0117858	0.661821	0.000473904	1.2849	0.0153494	0.932494	-	-	-	-	0.000573685	1.45071
GAZY01117550.1	proteasome subunit beta type-7	GO:0005634	-	-	0.035098	0.55006	-	-	-	-	-	-	2.23613e-09	1.29931
GAZY01117559.1	mitochondrial import receptor subunit TOM7 homolog	GO:0005742	-	-	0.00121615	0.63427	3.65267e-05	0.867117	0.0455106	0.452882	0.000158307	0.607142	7.26215e-05	1.09182
GAZY01117583.1	deoxyhypusine hydroxylase	GO:0019135	-	-	-	-	-	-	-	-	-	-	0.00988683	0.536243
GAZY01117590.1	Inactive carboxypeptidase-like protein X2	GO:0004181	0.0164064	0.696727	-	-	-	-	-	-	-	-	-	-
GAZY01117594.1	NADH dehydrogenase [ubiquinone] iron-sulfur protein 3, mitochondrial	GO:0008137	-	-	0.0190442	0.431865	0.0311818	0.54523	-	-	-	-	0.00119788	0.569515
GAZY01117599.1	kinesin-like protein KIF26A isoform X1	GO:0003777	-	-	0.000432767	-1.49482	0.000360694	-0.934773	-	-	0.00669415	-0.734818	0.0320356	-1.24354
GAZY01117613.1	UBA-like domain-containing protein 1	GO:0005515	-	-	-	-	-	-	-	-	-	-	0.0368397	-0.473901
GAZY01117615.1			-	-	-	-	-	-	-	-	0.0329754	-0.924069	-	-
GAZY01117628.1			-	-	-	-	-	-	-	-	6.40664e-05	-4.79801	-	-
GAZY01117631.1			-	-	-	-	-	-	-	-	-	-	0.00198883	-1.19727
GAZY01117634.1			-	-	-	-	-	-	-	-	0.0130735	-0.486856	0.000127676	-1.15982
GAZY01117638.1	methyltransferase-like protein 23 isoform X1	GO:0008168	-	-	-	-	-	-	-	-	-	-	0.00745502	0.733458
GAZY01117645.1	ribosomal RNA-processing protein 7 homolog A	GO:0003723	-	-	0.0127691	0.857514	-	-	-	-	9.17511e-05	0.846949	1.66533e-11	2.03914
GAZY01117657.1	protein lin-7 homolog A isoform X1	GO:0097025	-	-	-	-	-	-	-	-	0.0122398	-1.15025	-	-
GAZY01117679.1	protein YIPF4	GO:0016021	-	-	-	-	-	-	-	-	-	-	0.0495004	0.383544
GAZY01117715.1	CC chemokine 1	GO:0005576	-	-	-	-	-	-	4.04895e-05	-1.40728	0.00364054	-1.12553	1.78961e-05	3.87815
GAZY01117734.1	ubiquitin-conjugating enzyme E2 C	GO:0005524	-	-	-	-	-	-	-	-	-	-	0.00229666	0.787223
GAZY01117776.1	eukaryotic translation initiation factor 3 subunit F	GO:0003743	-	-	-	-	-	-	-	-	-	-	0.0334324	0.478652
GAZY01117790.1			-	-	-	-	-	-	-	-	-	-	0.0258289	-1.30753
GAZY01117820.1	tripartite motif-containing protein 66-like	GO:0046872	-	-	-	-	0.0306464	-2.53433	-	-	-	-	-	-
GAZY01117827.1			-	-	0.0420472	-0.82325	0.034364	-0.645756	-	-	-	-	-	-
GAZY01117834.1	leucine-rich repeat and calponin homology domain-containing protein 1 isoform X6	GO:0005515	-	-	-	-	-	-	-	-	0.0304846	-1.46104	-	-
GAZY01117843.1	catechol O-methyltransferase domain-containing protein 1 isoform X1	GO:0016021	-	-	0.00274714	0.611422	-	-	-	-	4.39098e-05	0.658593	4.76693e-11	1.46919
GAZY01117859.1	glutathione S-transferase A4-like	GO:0004364	-	-	-	-	-	-	-	-	-	-	0.0140922	-0.531913
GAZY01117863.1	tumor necrosis factor receptor superfamily member EDAR isoform X1	GO:0016021	-	-	-	-	-	-	0.0178767	-1.02077	-	-	-	-
GAZY01117883.1	phosphoglycerate mutase 2	GO:0004082	-	-	-	-	-	-	-	-	0.0170542	1.19866	0.0296542	1.21336
GAZY01117894.1	sperm-specific antigen 2 isoform X1	GO:0005886	-	-	-	-	-	-	-	-	0.0133989	-0.500315	4.54561e-07	-1.18185
GAZY01117903.1	pleckstrin homology-like domain family A member 3	GO:1901981	-	-	-	-	-	-	-	-	-	-	0.00016616	1.21176
GAZY01117915.1	U4/U6.U5 small nuclear ribonucleoprotein 27 kDa protein	GO:0008380	-	-	0.0288685	0.424215	0.04955	0.440498	-	-	0.0120003	0.3859	4.30379e-05	0.833466
GAZY01117925.1	probable ergosterol biosynthetic protein 28	GO:0016021	-	-	-	-	-	-	-	-	-	-	1.16293e-06	2.15177
GAZY01117969.1	myosin light polypeptide 6	GO:0005509	-	-	-	-	0.0102346	0.830242	-	-	-	-	-	-
GAZY01117982.1	small nuclear ribonucleoprotein-associated proteins B and B'	GO:0005682	-	-	0.00686456	0.67388	0.0339091	0.47627	-	-	0.00337033	0.48118	2.64367e-08	1.28555
GAZY01117985.1	WD repeat and FYVE domain-containing protein 1	GO:0005515	-	-	0.022633	-0.61358	0.0367088	-0.455529	-	-	0.0094204	-0.48946	0.00105834	-0.630103
GAZY01117993.1	proteasome subunit alpha type-3	GO:0005634	-	-	-	-	-	-	-	-	0.00426347	0.45	3.40008e-08	1.0203
GAZY01117998.1	signal recognition particle receptor subunit alpha	GO:0005525	-	-	-	-	-	-	-	-	0.0334036	0.331375	0.00025027	0.832605
GAZY01118013.1	ras-related protein Rab-8A	GO:0003924	-	-	-	-	-	-	-	-	0.0327157	0.348485	0.00473489	0.479365
GAZY01118018.1	mediator of RNA polymerase II transcription subunit 27	GO:0016592	-	-	0.0274631	0.443541	0.0237238	0.486841	-	-	0.04122	0.341921	7.63348e-06	0.783316
GAZY01118019.1			-	-	-	-	-	-	-	-	0.00831855	0.570924	0.000231872	0.960354
GAZY01118042.1	TSC22 domain family protein 4-like	GO:0003700	-	-	0.021363	0.710246	0.0324862	0.631078	-	-	0.0360646	0.389591	1.11064e-05	1.0457
GAZY01118113.1	osmotic stress transcription factor 1	GO:0003700	8.72661e-30	1.62624	-	-	0.0108048	1.07989	6.05707e-35	1.60631	-	-	-	-
GAZY01118133.1	TNF receptor-associated factor 2	GO:0004842	0.00998395	0.406499	-	-	-	-	-	-	-	-	-	-
GAZY01118164.1	alkaline ceramidase 1	GO:0016021	-	-	-	-	-	-	3.81879e-08	1.32982	1.11128e-10	1.38007	2.85071e-09	2.52498
GAZY01118173.1	tumor protein p53-inducible nuclear protein 1	GO:0006355	-	-	0.0260341	-0.762276	-	-	-	-	0.0169746	-0.689253	4.2074e-06	-1.28864
GAZY01118175.1	MARVEL domain-containing protein 3-like	GO:0016021	-	-	-	-	-	-	0.0221086	0.466605	-	-	-	-
GAZY01118178.1			0.00146186	0.552145	0.00213541	0.779161	-	-	-	-	0.00262852	0.759198	1.91728e-05	0.830709
GAZY01118186.1	hypoxanthine-guanine phosphoribosyltransferase	GO:0000166	-	-	0.0219208	0.705252	-	-	-	-	4.03263e-05	0.63649	5.96853e-08	1.42515
GAZY01118192.1	cyclic AMP-responsive element-binding protein 3-like protein 1	GO:0003700	-	-	0.036918	-0.903205	-	-	-	-	-	-	-	-
GAZY01118225.1	cadherin-23 isoform X1	GO:0007605	-	-	-	-	-	-	-	-	-	-	0.000732739	1.48638
GAZY01118249.1	pentraxin-related protein PTX3	GO:0045087	-	-	-	-	-	-	-	-	-	-	1.17239e-05	2.75165
GAZY01118250.1	AP-3 complex subunit sigma-1 isoform X1	GO:0030117	-	-	8.75616e-05	0.731823	0.0332878	0.527792	-	-	0.00533186	0.551553	0.00249751	0.697325
GAZY01118294.1	neural-cadherin-like	GO:0005886	0.0249639	-3.85785	-	-	-	-	-	-	-	-	-	-
GAZY01118299.1	sodium/potassium-transporting ATPase subunit beta-2-like	GO:0005890	-	-	-	-	-	-	0.0336988	0.932493	0.0138023	-1.02674	0.00288782	1.54073
GAZY01118356.1			-	-	0.0208676	0.519373	-	-	-	-	-	-	0.0147758	0.540814
GAZY01118374.1			-	-	-	-	-	-	-	-	-	-	0.0351943	0.738779
GAZY01118385.1	U1 small nuclear ribonucleoprotein C	GO:0008270	-	-	-	-	-	-	-	-	0.00439789	0.405121	2.50638e-10	1.06148
GAZY01118391.1	phosphatidylinositol-glycan biosynthesis class X protein	GO:0005789	-	-	-	-	-	-	-	-	-	-	0.00288858	0.639179
GAZY01118397.1			-	-	-	-	-	-	-	-	-	-	0.00262459	0.829033
GAZY01118414.1	cellular retinoic acid-binding protein 2-like	GO:0005634	-	-	-	-	-	-	-	-	-	-	0.00390481	0.781222
GAZY01118420.1	E3 ubiquitin-protein ligase pellino homolog 1-like	GO:0016874	-	-	-	-	-	-	-	-	-	-	9.86258e-06	1.27804
GAZY01118424.1	type 1 phosphatidylinositol 4,5-bisphosphate 4-phosphatase	GO:0005765	-	-	0.0397471	-0.889741	-	-	-	-	-	-	-	-
GAZY01118436.1	protein CutA homolog isoform X1	GO:0016021	-	-	-	-	-	-	-	-	-	-	0.0104874	0.420618
GAZY01118463.1	M17 -like	GO:0005576	-	-	-	-	-	-	0.0307118	-1.07338	0.000122166	-1.64677	1.38989e-05	3.9928
GAZY01118465.1	40S ribosomal protein S3	GO:0045739	-	-	-	-	-	-	-	-	-	-	0.00225854	0.622403
GAZY01118500.1	N-alpha-acetyltransferase 38, NatC auxiliary subunit	GO:0031417	-	-	-	-	-	-	-	-	0.00663652	0.55811	5.65274e-05	0.797472
GAZY01118517.1	selenoprotein K	GO:0016021	-	-	-	-	0.0387985	0.414647	-	-	-	-	1.64356e-05	0.751091
GAZY01118555.1			-	-	-	-	-	-	-	-	-	-	0.0141198	-1.2471
GAZY01118557.1	immediate early response 3-interacting protein 1	GO:0016021	-	-	-	-	-	-	-	-	0.00150871	0.640421	0.0108391	0.525257
GAZY01118570.1	peptidyl-prolyl cis-trans isomerase FKBP3	GO:0003755	0.00410729	0.404869	0.0135463	0.585331	-	-	-	-	0.00430158	0.666935	0.022885	0.466326
GAZY01118588.1	serine/arginine-rich splicing factor 3 isoform X1	GO:0003723	0.00016167	0.528106	3.17934e-05	0.735282	0.0056042	0.566506	1.86338e-07	0.649462	2.17997e-05	0.621694	2.34847e-07	0.93437
GAZY01118599.1			0.00387641	0.605877	1.87614e-05	1.13417	0.0010776	0.901715	-	-	-	-	-	-
GAZY01118606.1	twist-related protein 2-like	GO:0046983	-	-	-	-	-	-	-	-	-	-	0.000904126	1.4842
GAZY01118617.1	IQ motif and SEC7 domain-containing protein 1-like isoform X2	GO:0005086	-	-	-	-	-	-	0.0466546	0.447296	-	-	-	-
GAZY01118622.1	cathepsin K-like	GO:0008234	-	-	-	-	-	-	-	-	-	-	0.00577568	-0.458618
GAZY01118641.1			-	-	-	-	0.00448921	0.84743	-	-	-	-	0.00122481	1.08297
GAZY01118645.1	PR domain zinc finger protein 16 isoform X1	GO:0003676	-	-	0.0219794	-1.14747	-	-	-	-	0.00207508	-1.03141	2.22528e-05	-1.749
GAZY01118647.1	charged multivesicular body protein 1a	GO:0007076	-	-	-	-	-	-	-	-	-	-	0.0465261	-0.336284
GAZY01118681.1			-	-	-	-	-	-	-	-	0.0276242	-0.5398	0.0010031	-0.80375
GAZY01118690.1	H/ACA ribonucleoprotein complex subunit 3	GO:0031429	-	-	7.34468e-05	1.01535	0.0166068	0.666007	0.0467931	0.432097	1.3581e-07	1.07936	4.97151e-18	2.26046
GAZY01118693.1	cytochrome c oxidase subunit 6A, mitochondrial	GO:0004129	-	-	0.0266303	0.542671	-	-	-	-	0.0184269	0.34332	-	-
GAZY01118703.1	transmembrane protein 254	GO:0016021	-	-	0.0268427	0.576932	-	-	-	-	-	-	0.0159988	0.737809
GAZY01118716.1	Forkhead box protein L1	GO:0005634	-	-	-	-	-	-	-	-	0.0412991	0.5012	-	-
GAZY01118728.1	E3 ubiquitin-protein ligase KEG-like	GO:0061630	5.69105e-05	-1.22886	-	-	0.00131266	-1.63066	7.69368e-05	-1.45309	2.37027e-23	-3.23134	0.00993186	2.41704
GAZY01118732.1	calcium-binding protein 1 isoform X3	GO:0005509	-	-	-	-	-	-	-	-	-	-	0.0439735	-1.73072
GAZY01118736.1	protein RER1 isoform X1	GO:0016021	-	-	-	-	-	-	-	-	-	-	0.00313522	0.737477
GAZY01118755.1			-	-	-	-	-	-	-	-	-	-	8.49131e-06	2.8306
GAZY01118786.1	myozenin-1	GO:0015629	-	-	-	-	-	-	-	-	1.77388e-09	1.29587	0.00695176	1.2082
GAZY01118809.1	leucine-rich repeat-containing protein 3B-like	GO:0016021	-	-	-	-	-	-	-	-	-	-	0.0111361	-0.92105
GAZY01118824.1	netrin receptor UNC5B isoform X3	GO:0016021	-	-	-	-	-	-	0.0393318	-0.841383	-	-	0.0197589	-0.949429
GAZY01118833.1	sodium/potassium-transporting ATPase subunit alpha-3 isoform X1	GO:0005524	-	-	-	-	-	-	-	-	0.0372209	-0.313461	0.000819413	-0.62077
GAZY01118849.1	UDP-glucuronosyltransferase 2C1-like isoform X1	GO:0015020	-	-	-	-	-	-	-	-	0.0250339	1.9545	0.0075714	3.2258
GAZY01118857.1			-	-	-	-	-	-	-	-	-	-	0.0345864	1.72832
GAZY01118860.1	cyclin-dependent kinase 2-associated protein 1 isoform X1	GO:0016301	-	-	0.000169093	0.745396	-	-	-	-	0.000641054	0.652822	1.42205e-08	1.64835
GAZY01118870.1	mediator of RNA polymerase II transcription subunit 21	GO:0016592	-	-	-	-	-	-	-	-	-	-	0.00755291	0.479772
GAZY01118894.1	cytochrome b-c1 complex subunit 6, mitochondrial-like	GO:0005743	0.0300323	0.383349	3.58232e-06	1.02612	0.0144338	0.592742	0.00721577	0.481436	7.90653e-06	0.968952	2.94532e-08	1.75302
GAZY01118916.1	transcription factor SOX-2	GO:0044798	-	-	0.0207207	0.552225	-	-	-	-	-	-	-	-
GAZY01118921.1			-	-	-	-	-	-	-	-	0.0358587	3.10054	0.0131745	3.2729
GAZY01118925.1	plectin-like isoform X2	GO:0005856	-	-	-	-	-	-	-	-	-	-	0.000279213	-1.03388
GAZY01118954.1	6-phosphofructo-2-kinase/fructose-2,6-bisphosphatase-like isoform X2	GO:0005524	-	-	0.0448857	1.67153	-	-	-	-	0.0288212	1.58857	0.00026298	3.48473
GAZY01118968.1	caveolin-3	GO:0070836	-	-	-	-	-	-	-	-	-	-	0.0100199	-1.24759
GAZY01118984.1	39S ribosomal protein L34, mitochondrial	GO:0005840	0.0492368	0.341658	-	-	-	-	-	-	-	-	2.3735e-05	0.804596
GAZY01118990.1	NADH dehydrogenase [ubiquinone] 1 alpha subcomplex subunit 1	GO:0016021	5.22513e-07	0.558366	0.0167445	0.550392	0.000100856	0.754017	-	-	0.0126554	0.365553	5.55717e-08	1.05102
GAZY01119002.1	nuclear receptor subfamily 4 group A member 3 isoform X1	GO:0005634	-	-	-	-	-	-	-	-	0.000196368	-1.57315	-	-
GAZY01119013.1	iroquois-class homeodomain protein irx-1-A-like	GO:0005634	-	-	0.0319599	3.73039	-	-	-	-	-	-	9.42598e-07	6.08638
GAZY01119045.1	cytochrome c oxidase subunit 5A, mitochondrial-like	GO:0005743	0.0134515	0.432055	0.00301045	0.666459	0.0118828	0.568766	-	-	0.0194678	0.367238	1.62016e-06	1.15843
GAZY01119049.1	beta-1,3-galactosyl-O-glycosyl-glycoprotein beta-1,6-N-acetylglucosaminyltransferase 4-like	GO:0008375	-	-	-	-	-	-	0.0213037	0.447477	-	-	-	-
GAZY01119051.1	T-cell surface glycoprotein CD3 zeta chain-like	GO:0038095	-	-	-	-	-	-	-	-	0.0316131	0.365154	-	-
GAZY01119061.1			0.00385844	0.803165	-	-	0.00511496	1.13548	-	-	-	-	-	-
GAZY01119067.1	transmembrane protein 14A	GO:0016021	-	-	-	-	0.0263706	0.465721	-	-	0.015398	0.477337	0.0099364	0.68577
GAZY01119101.1	pleckstrin homology-like domain family A member 2	GO:1901981	-	-	-	-	-	-	0.00228049	-0.531263	0.00066368	-0.494597	0.000461345	1.78107
GAZY01119151.1	probable G-protein coupled receptor 179	GO:0016021	-	-	-	-	-	-	-	-	-	-	0.0119767	3.34119
GAZY01119160.1	troponin I, slow skeletal muscle-like	GO:0005861	-	-	-	-	-	-	-	-	-	-	2.67427e-06	3.96748
GAZY01119167.1	pancreatic secretory granule membrane major glycoprotein GP2-like	GO:0016021	-	-	0.0089639	2.27052	-	-	-	-	-	-	-	-
GAZY01119184.1	transforming acidic coiled-coil-containing protein 1-like isoform X1	GO:0007052	-	-	-	-	0.0374217	-0.463801	-	-	-	-	0.000226301	-1.16904
GAZY01119228.1	nucleus accumbens-associated protein 1-like	GO:0005515	-	-	0.00671551	-1.47199	-	-	-	-	-	-	-	-
GAZY01119231.1			-	-	-	-	-	-	-	-	0.00223982	0.511635	-	-
GAZY01119235.1	guanine nucleotide-binding protein subunit alpha-11-like	GO:0005525	-	-	-	-	-	-	-	-	6.96194e-05	0.67141	-	-
GAZY01119267.1	CD83 antigen precursor	GO:0016021	-	-	-	-	-	-	-	-	-	-	0.0478432	0.456936
GAZY01119279.1	protein yippee-like 2 isoform X1	GO:0046872	-	-	-	-	-	-	-	-	-	-	0.0276407	-0.839023
GAZY01119291.1	segment polarity protein dishevelled homolog DVL-1 isoform X4	GO:0016055	-	-	0.0448537	-0.643253	-	-	-	-	-	-	0.012237	-0.788194
GAZY01119298.1	DNA-directed RNA polymerase III subunit RPC9	GO:0000166	-	-	-	-	-	-	-	-	0.0175732	0.422969	0.0114188	0.460479
GAZY01119301.1	syntaxin-12-like isoform X1	GO:0061025	-	-	-	-	-	-	0.0178767	1.3082	0.0143384	1.17799	7.75086e-05	2.38796
GAZY01119310.1			-	-	-	-	-	-	-	-	0.00152013	-0.623924	0.00719445	-0.814791
GAZY01119316.1	serum amyloid A-5 protein-like	GO:1990266	-	-	-	-	-	-	-	-	-	-	5.35113e-10	1.96247
GAZY01119317.1	serum response factor isoform X2	GO:0005634	-	-	-	-	-	-	-	-	-	-	0.0060929	0.642857
GAZY01119322.1	nucleoside diphosphate kinase homolog 5	GO:0004550	-	-	-	-	-	-	-	-	-	-	0.0167003	2.31978
GAZY01119328.1	transmembrane protein TA-2-like	GO:0016021	-	-	0.00480951	3.83677	-	-	-	-	-	-	0.0139005	1.9205
GAZY01119329.1			0.000148073	0.575526	0.00110345	0.722241	0.000200257	0.812576	-	-	0.0131884	0.486649	-	-
GAZY01119331.1			-	-	-	-	-	-	-	-	0.0163829	0.424503	1.59439e-10	1.01636
GAZY01119340.1	tryptase-2-like	GO:0004252	-	-	-	-	-	-	-	-	0.0341594	-0.323001	-	-
GAZY01119344.1	glucose-fructose oxidoreductase domain-containing protein 2	GO:0016491	-	-	-	-	-	-	-	-	0.0339166	-0.489999	0.00300922	-0.596338
GAZY01119350.1	ethanolamine-phosphate cytidylyltransferase-like isoform X1	GO:0005525	-	-	-	-	-	-	-	-	-	-	0.0107526	1.40819
GAZY01119361.1	suppressor protein SRP40-like isoform X2	GO:0001503	-	-	0.018876	-0.850381	-	-	-	-	0.00352901	-0.592396	-	-
GAZY01119377.1	zinc finger protein 420-like isoform X2	GO:0003676	-	-	-	-	-	-	0.0209175	-0.525009	0.00756546	-0.645997	0.044498	-0.768124
GAZY01119387.1	WD repeat-containing protein 89	GO:0005515	-	-	-	-	-	-	-	-	-	-	0.00110088	0.881474
GAZY01119403.1	cellular retinoic acid-binding protein 1	GO:0001972	-	-	-	-	-	-	-	-	0.00118807	0.754483	-	-
GAZY01119413.1	spindle assembly checkpoint kinase-like	GO:0004672	-	-	-	-	-	-	-	-	-	-	0.0153945	-0.593575
GAZY01119432.1	nesprin-1-like isoform X2	GO:0051015	-	-	-	-	-	-	0.00775458	-3.91976	-	-	0.00709283	-3.68353
GAZY01119444.1	hepatic leukemia factor-like isoform X2	GO:0005634	8.13556e-07	1.08396	-	-	0.0201727	0.890549	5.89758e-08	0.921879	-	-	-	-
GAZY01119463.1	protein canopy-1-like	GO:0040036	-	-	-	-	-	-	-	-	-	-	3.31034e-05	0.893007
GAZY01119465.1	transmembrane channel-like protein 3	GO:0005887	-	-	-	-	-	-	0.0469732	3.31113	-	-	0.000929652	4.07642
GAZY01119473.1			-	-	-	-	-	-	-	-	0.028157	0.863295	0.000367315	1.48901
GAZY01119494.1	leucine-rich repeat-containing protein 51-like	GO:0005515	-	-	-	-	-	-	-	-	0.0352342	-1.0555	0.0276189	-1.17268
GAZY01119495.1	palmitoyltransferase ZDHHC21	GO:0019706	-	-	-	-	-	-	0.0442108	0.635981	-	-	2.75167e-05	1.49574
GAZY01119496.1			0.00900598	0.368762	-	-	0.00995633	0.445517	-	-	0.00322977	0.439721	0.000284056	0.649372
GAZY01119512.1	phosphatidylethanolamine-binding protein 1	GO:0043409	-	-	-	-	-	-	-	-	0.0109535	-0.441248	-	-
GAZY01119524.1	40S ribosomal protein SA	GO:1904983	-	-	-	-	-	-	-	-	-	-	0.0166178	0.541265
GAZY01119543.1	metabotropic glutamate receptor 6-like	GO:0005886	-	-	-	-	-	-	0.0466944	-3.23746	-	-	-	-
GAZY01119546.1	isocitrate dehydrogenase [NADP], mitochondrial-like	GO:0000287	-	-	-	-	-	-	-	-	0.000311352	0.750079	1.20707e-15	1.95838
GAZY01119553.1	proto-oncogene tyrosine-protein kinase receptor Ret isoform X2	GO:0004672	-	-	-	-	-	-	-	-	0.000213823	1.30256	-	-
GAZY01119566.1	ELL-associated factor 1	GO:0003682	-	-	0.0468559	-0.55287	-	-	-	-	-	-	0.0115315	-0.848546
GAZY01119610.1	mitochondrial fission regulator 1-like	GO:0005739	0.000811336	0.559017	0.0427884	0.482271	-	-	0.0466168	0.399643	-	-	-	-
GAZY01119626.1	transcription initiation factor TFIID subunit 9-like	GO:0003743	-	-	-	-	-	-	-	-	-	-	0.0197589	0.442793
GAZY01119641.1	mitochondrial import receptor subunit TOM20 homolog	GO:0030943	-	-	-	-	-	-	-	-	0.0248465	0.464242	0.015232	0.638337
GAZY01119659.1	transmembrane protein 170A	GO:0016021	-	-	0.0490237	-0.516766	-	-	-	-	-	-	0.0095853	-0.669852
GAZY01119673.1	bisphosphoglycerate mutase	GO:0004082	-	-	-	-	-	-	-	-	-	-	0.0233339	0.651098
GAZY01119682.1	NADH dehydrogenase [ubiquinone] 1 alpha subcomplex assembly factor 4	GO:0032981	-	-	-	-	-	-	-	-	0.0384965	0.577626	6.23562e-06	1.07581
GAZY01119709.1	DEP domain-containing protein 1B	GO:0035556	-	-	-	-	-	-	-	-	-	-	0.00581346	0.710399
GAZY01119730.1	sialate O-acetylesterase isoform X2	GO:0003677	-	-	-	-	-	-	-	-	-	-	0.0295036	1.04956
GAZY01119758.1	riboflavin kinase	GO:0008531	-	-	-	-	-	-	1.84767e-05	0.842333	-	-	0.000150463	1.82427
GAZY01119767.1	FRAS1-related extracellular matrix protein 2 isoform X1	GO:0016021	0.0487617	2.95476	-	-	-	-	-	-	-	-	0.0380524	-2.98923
GAZY01119780.1	cip1-interacting zinc finger protein-like	GO:0005634	-	-	-	-	-	-	-	-	0.00864224	-0.522882	-	-
GAZY01119782.1	glutathione S-transferase A-like	GO:0004364	-	-	-	-	-	-	-	-	4.06354e-07	-0.845095	0.0458352	-0.461065
GAZY01119793.1	ETS homologous factor isoform X1	GO:0005634	-	-	-	-	-	-	0.000702241	-0.507992	4.36613e-11	-0.916612	0.000499873	-0.632306
GAZY01119794.1	protein FAM19A5-like	GO:0016021	-	-	-	-	-	-	-	-	-	-	0.00100027	-2.03762
GAZY01119805.1	syndecan-2-like	GO:0016020	-	-	-	-	-	-	0.0178558	0.498292	-	-	0.00986109	1.01976
GAZY01119810.1	prostaglandin E2 receptor EP3 subtype	GO:0007186	0.00669471	1.15864	-	-	0.000360742	1.61841	-	-	-	-	-	-
GAZY01119816.1			-	-	-	-	-	-	-	-	-	-	0.00625898	0.953596
GAZY01119828.1	zinc finger protein 511	GO:0003676	-	-	0.021163	0.626085	-	-	-	-	0.0376925	0.472728	-	-
GAZY01119829.1	phosphatidylcholine:ceramide cholinephosphotransferase 2	GO:0016021	-	-	0.0288164	-0.744097	-	-	-	-	-	-	-	-
GAZY01119837.1	density-regulated protein isoform X2	GO:0003743	-	-	0.0100697	0.492675	-	-	-	-	9.30221e-06	0.829672	1.82862e-09	1.13623
GAZY01119846.1			-	-	-	-	-	-	-	-	-	-	7.95841e-05	0.628608
GAZY01119851.1	zinc finger and BTB domain-containing protein 22-like	GO:0005634	-	-	0.0435136	-1.0964	0.023842	-0.996971	-	-	-	-	-	-
GAZY01119864.1	RWD domain-containing protein 3	GO:0032088	-	-	-	-	-	-	-	-	0.0165468	1.17563	-	-
GAZY01119868.1	low density lipoprotein receptor adapter protein 1-like	GO:0005515	-	-	-	-	-	-	-	-	0.040588	-0.546788	-	-
GAZY01119878.1	dual specificity protein phosphatase 14-like	GO:0004725	-	-	-	-	0.00358154	1.01586	-	-	0.0112354	0.643545	3.15284e-06	1.16591
GAZY01119882.1	Dedicator of cytokinesis protein 7	GO:0008180	-	-	-	-	-	-	-	-	-	-	0.00733813	-1.24866
GAZY01119888.1	oxysterol-binding protein-related protein 8 isoform X1	GO:0016021	-	-	0.00267521	-1.03793	-	-	-	-	-	-	0.0223053	-0.538794
GAZY01119915.1	epithelial membrane protein 3-like	GO:0016021	-	-	-	-	0.016292	0.548686	-	-	0.000271534	0.6384	4.88008e-06	1.75954
GAZY01119922.1	calcium/calmodulin-dependent protein kinase II inhibitor 2	GO:0019901	-	-	-	-	-	-	-	-	-	-	0.0450712	1.00766
GAZY01119930.1	pleiotrophin isoform X2	GO:0008083	-	-	0.0498886	0.59705	-	-	-	-	0.0348394	0.513927	0.00537579	0.904234
GAZY01119945.1	eukaryotic translation initiation factor 3 subunit G	GO:0003743	0.0358806	0.277351	-	-	-	-	-	-	0.0399364	0.288851	0.000816218	0.665041
GAZY01119974.1	beta-galactoside-binding lectin-like	GO:0030246	2.67659e-05	0.61309	-	-	-	-	-	-	-	-	-	-
GAZY01119990.1	allograft inflammatory factor 1-like	GO:0005509	0.0176182	0.487407	-	-	-	-	-	-	-	-	8.83499e-07	1.83446
GAZY01120010.1			-	-	-	-	-	-	-	-	0.014555	-3.5461	-	-
GAZY01120019.1	peptidyl-prolyl cis-trans isomerase A-like	GO:0016018	-	-	-	-	-	-	-	-	-	-	0.044797	-0.4461
GAZY01120057.1	atlastin-2 isoform X2	GO:0016021	-	-	-	-	-	-	-	-	-	-	0.0250123	-0.533523
GAZY01120062.1			-	-	-	-	-	-	-	-	-	-	0.033647	0.868181
GAZY01120072.1	E3 ubiquitin-protein ligase BRE1A	GO:0005634	-	-	0.00368977	0.586977	-	-	-	-	-	-	-	-
GAZY01120078.1	lymphatic vessel endothelial hyaluronic acid receptor 1	GO:0016021	4.68557e-18	1.55118	0.0427472	1.9962	9.44946e-07	1.62223	1.14834e-10	1.69567	-	-	8.09081e-06	3.87943
GAZY01120083.1	probable arginine--tRNA ligase, mitochondrial	GO:0005737	-	-	-	-	-	-	-	-	-	-	5.02153e-05	1.1053
GAZY01120085.1	polyhomeotic-like protein 3 isoform X1	GO:0005634	-	-	-	-	-	-	-	-	-	-	0.0255174	-0.604023
GAZY01120091.1			-	-	-	-	-	-	-	-	-	-	0.0249281	0.873235
GAZY01120096.1			-	-	-	-	-	-	-	-	-	-	2.75387e-05	0.925102
GAZY01120098.1	transcription factor SOX-11	GO:0005634	-	-	-	-	-	-	-	-	-	-	0.0252448	-0.913688
GAZY01120120.1	39S ribosomal protein L41, mitochondrial	GO:0005840	5.87699e-06	0.657327	0.00154653	0.690891	0.00089984	0.721169	-	-	-	-	3.98205e-06	0.95627
GAZY01120124.1	myosin light polypeptide 6 isoform X1	GO:0005509	-	-	0.0141071	0.446567	-	-	-	-	0.00112648	0.433612	1.54051e-05	0.921407
GAZY01120150.1			-	-	0.0268427	-0.556236	-	-	-	-	0.00588656	-0.584784	-	-
GAZY01120204.1	malignant T-cell-amplified sequence 1	GO:0005737	-	-	0.0294144	0.481648	-	-	-	-	0.00454817	0.440987	4.67583e-05	1.05058
GAZY01120210.1	DBF4-type zinc finger-containing protein 2 isoform X1	GO:0005488	-	-	-	-	-	-	-	-	-	-	0.0194508	-0.685118
GAZY01120219.1	mitochondrial inner membrane protease subunit 2	GO:0006627	-	-	-	-	-	-	-	-	-	-	6.66031e-05	0.861805
GAZY01120228.1	nucleotide-binding oligomerization domain-containing protein 2	GO:0005524	-	-	0.0224262	-1.21421	-	-	-	-	-	-	0.00841875	-0.963799
GAZY01120240.1			-	-	-	-	-	-	-	-	-	-	0.00323551	-2.31223
GAZY01120243.1	succinate dehydrogenase [ubiquinone] iron-sulfur subunit, mitochondrial	GO:0008177	-	-	0.0173701	0.44363	-	-	0.0377044	0.306171	-	-	5.32181e-05	0.770966
GAZY01120245.1	noggin	GO:0030514	-	-	0.0197724	1.38081	-	-	3.61483e-05	0.981942	0.00068351	0.807754	7.84225e-10	2.87266
GAZY01120250.1	rRNA-processing protein FCF1 homolog	GO:0032040	0.00956159	0.441643	5.28917e-06	0.950568	0.00463974	0.760791	0.0365019	0.416566	2.36565e-06	1.01719	1.70269e-11	1.81781
GAZY01120272.1	deoxyribonuclease I	GO:0005635	-	-	-	-	-	-	-	-	0.0156615	3.79766	-	-
GAZY01120276.1	N-alpha-acetyltransferase 40	GO:0043967	-	-	-	-	-	-	-	-	-	-	0.0215896	-0.772458
GAZY01120284.1	DNA-directed RNA polymerase III subunit RPC6	GO:0005666	-	-	0.00296196	0.736364	0.0189601	0.742914	-	-	0.000126182	0.765339	8.24407e-08	1.14312
GAZY01120287.1	DNA polymerase nu	GO:0003677	-	-	-	-	-	-	-	-	-	-	0.0153638	3.14584
GAZY01120314.1	matrix metalloproteinase-24	GO:0005887	-	-	-	-	-	-	-	-	-	-	0.0141674	-3.42867
GAZY01120323.1	U6 snRNA-associated Sm-like protein LSm6	GO:0005681	5.24374e-05	0.59444	-	-	0.000722173	0.870772	-	-	-	-	2.45544e-05	1.13409
GAZY01120332.1	ubiquitin-fold modifier 1	GO:0005634	-	-	0.040139	0.470627	-	-	-	-	0.003524	0.467238	1.14113e-07	1.41876
GAZY01120338.1	CDGSH iron-sulfur domain-containing protein 1	GO:0016021	-	-	-	-	-	-	-	-	0.00220399	0.393729	-	-
GAZY01120339.1	secretory carrier-associated membrane protein 3	GO:0016021	-	-	-	-	-	-	-	-	0.0137948	-0.396307	0.0438416	-0.435777
GAZY01120346.1			-	-	-	-	-	-	-	-	-	-	3.20141e-05	0.723339
GAZY01120347.1	interleukin-27 subunit beta	GO:0016020	-	-	-	-	-	-	-	-	-	-	0.014437	1.23476
GAZY01120382.1	membralin isoform X1	GO:0016021	-	-	-	-	-	-	0.0239721	-0.466673	0.00795549	-0.484297	0.000735195	-0.674419
GAZY01120403.1	arf-GAP with GTPase, ANK repeat and PH domain-containing protein 3 isoform X1	GO:0003924	-	-	0.000120208	-1.23271	0.0232554	-0.737168	-	-	-	-	0.00580118	-1.22867
GAZY01120412.1	ferritin, middle subunit	GO:0005623	-	-	0.000148552	1.26568	0.000771002	1.27026	-	-	1.12905e-09	1.55742	0.00153613	1.23788
GAZY01120424.1	glycine cleavage system H protein, mitochondrial-like	GO:0005739	-	-	-	-	-	-	-	-	0.0258322	0.389275	3.4204e-05	0.79058
GAZY01120434.1	CDK5 and ABL1 enzyme substrate 2-like isoform X2	GO:0051726	-	-	0.0105321	-0.98182	-	-	-	-	-	-	-	-
GAZY01120443.1	phospholipid phosphatase 3-like isoform X2	GO:0016021	-	-	-	-	-	-	-	-	-	-	0.0055247	0.942523
GAZY01120451.1			-	-	-	-	0.0205062	0.425621	-	-	-	-	0.00266222	-0.694783
GAZY01120459.1	tetratricopeptide repeat protein 1	GO:0005515	-	-	0.00314274	0.608712	0.0320304	0.519387	0.0473631	0.351239	0.000141032	0.676935	0.00216253	0.647299
GAZY01120497.1	septin-7-like isoform X1	GO:0031105	-	-	-	-	-	-	-	-	-	-	0.000339764	-0.918815
GAZY01120551.1			0.000907288	0.646479	0.0257186	0.52738	0.0127996	0.665644	0.00231825	0.653987	6.80026e-05	0.889129	8.36923e-08	1.12339
GAZY01120559.1	noggin-like	GO:0030514	-	-	-	-	-	-	-	-	0.00999889	-0.927098	-	-
GAZY01120600.1	60S ribosomal protein L34	GO:0005840	0.00711904	0.468457	-	-	0.00275677	0.866245	-	-	-	-	0.000106075	0.857913
GAZY01120625.1	ferritin, middle subunit-like	GO:0005623	-	-	-	-	-	-	-	-	-	-	0.0299993	0.484317
GAZY01120634.1	disks large-associated protein 4-like isoform X3	GO:0023052	-	-	-	-	-	-	0.0193328	-1.72178	-	-	0.000669716	-2.30513
GAZY01120643.1			-	-	-	-	-	-	-	-	8.52289e-06	0.730813	6.46171e-07	1.12903
GAZY01120684.1	neuronal acetylcholine receptor subunit alpha-2-like	GO:0060079	-	-	-	-	-	-	-	-	-	-	0.0281385	1.9649
GAZY01120693.1	transmembrane gamma-carboxyglutamic acid protein 2	GO:0005576	-	-	0.0139055	0.523718	0.013063	0.648888	-	-	-	-	0.000475846	0.78224
GAZY01120695.1	39S ribosomal protein L30, mitochondrial	GO:0015934	-	-	0.000270187	0.675032	-	-	-	-	0.00159158	0.534396	1.64739e-06	0.947
GAZY01120699.1	bis(5'-nucleosyl)-tetraphosphatase [asymmetrical]	GO:0008796	-	-	-	-	-	-	-	-	0.0298154	0.489257	0.0260422	0.619451
GAZY01120710.1			-	-	0.0258365	0.561882	-	-	-	-	0.046909	0.542164	-	-
GAZY01120721.1	eukaryotic initiation factor 4A-II isoform X3	GO:0048471	0.00145986	0.463847	0.000708264	0.880609	2.49606e-05	0.644601	-	-	0.00262166	0.508425	0.000235788	1.42244
GAZY01120743.1	ER membrane protein complex subunit 6	GO:0072546	-	-	0.0108003	0.710336	0.00648655	0.606188	-	-	0.00553748	0.474203	1.67129e-14	1.40274
GAZY01120787.1	musculoskeletal embryonic nuclear protein 1-like	GO:0005634	3.56241e-05	0.613845	0.0405982	0.594655	0.0019947	0.643076	-	-	0.0359472	0.480577	0.00119233	0.856873
GAZY01120802.1	teneurin-4 isoform X9	GO:0016021	-	-	-	-	-	-	-	-	0.0413392	-3.19883	-	-
GAZY01120822.1	protein yippee-like 1	GO:0005634	-	-	0.000842794	-1.23605	-	-	-	-	-	-	0.0439309	-0.763059
GAZY01120828.1	protein fosB isoform X4	GO:0005634	-	-	0.0377694	-1.83796	3.19722e-21	-2.91526	-	-	4.15562e-13	-3.83283	-	-
GAZY01120882.1	monoacylglycerol lipase ABHD6	GO:0016021	-	-	0.0024442	0.740616	0.0107705	0.624875	-	-	0.0120121	0.479322	0.00014546	0.845995
GAZY01120890.1	vesicle transport protein GOT1B	GO:0016021	-	-	-	-	-	-	-	-	0.0390405	0.567722	4.75667e-06	1.57693
GAZY01120903.1	eukaryotic translation initiation factor 1A, X-chromosomal	GO:0003743	-	-	0.0135515	0.717688	-	-	-	-	4.07757e-05	0.660034	2.19748e-06	1.19809
GAZY01120909.1	lipopolysaccharide-induced tumor necrosis factor-alpha factor homolog	GO:0016021	-	-	-	-	-	-	-	-	-	-	2.23649e-07	1.13558
GAZY01120935.1	peroxisomal membrane protein PEX14 isoform X1	GO:0005778	-	-	-	-	-	-	-	-	-	-	0.000598367	-1.05726
GAZY01120956.1	RNA-binding protein PNO1	GO:0003723	0.00477703	0.355392	-	-	-	-	-	-	-	-	0.00701508	0.486727
GAZY01120964.1	hemoglobin subunit alpha-D-like	GO:0005833	-	-	-	-	-	-	-	-	0.0138344	-0.555061	-	-
GAZY01120979.1	translocon-associated protein subunit alpha isoform X2	GO:0005789	-	-	-	-	-	-	-	-	0.00619149	0.38034	4.00694e-06	0.786763
GAZY01120982.1	unconventional myosin-XVIIIa isoform X1	GO:0016459	-	-	-	-	-	-	-	-	-	-	0.00357272	-1.98775
GAZY01120998.1	stress-induced-phosphoprotein 1-like	GO:0003676	-	-	-	-	-	-	-	-	0.00157385	1.23783	-	-
GAZY01121001.1			-	-	-	-	0.0457133	0.365003	-	-	-	-	-	-
GAZY01121009.1			0.00648276	0.344619	-	-	-	-	0.0028626	0.519602	-	-	0.00485035	0.967108
GAZY01121010.1	protein FAM46D	GO:1990817	-	-	-	-	-	-	-	-	-	-	0.0299993	2.93594
GAZY01121020.1	glucagon-1-like	GO:0005576	-	-	-	-	0.0244769	-1.67617	-	-	-	-	0.042106	1.96911
GAZY01121032.1	NACHT and WD repeat domain-containing protein 2 isoform X2	GO:0005515	-	-	-	-	-	-	-	-	0.0143896	-2.86433	-	-
GAZY01121036.1			-	-	-	-	-	-	-	-	-	-	0.00081853	-1.4669
GAZY01121037.1			-	-	-	-	-	-	-	-	0.00594096	-0.380962	-	-
GAZY01121040.1	zinc finger CCHC domain-containing protein 10	GO:0003676	-	-	0.0141077	0.637373	-	-	-	-	0.000239085	0.803777	6.91302e-07	1.22428
GAZY01121047.1	LIM and senescent cell antigen-like-containing domain protein 1 isoform X1	GO:0046872	-	-	-	-	-	-	-	-	-	-	0.00101992	1.56955
GAZY01121061.1	diphosphoinositol polyphosphate phosphohydrolase 1	GO:0016787	-	-	-	-	-	-	-	-	0.000464137	0.766847	0.00025523	0.905741
GAZY01121089.1	CD59 glycoprotein	GO:0016021	-	-	-	-	-	-	0.00700886	0.426239	0.00952925	0.39551	9.85433e-11	1.39315
GAZY01121095.1	wiskott-Aldrich syndrome protein-like	GO:0003779	-	-	-	-	-	-	-	-	-	-	0.027834	-0.471496
GAZY01121129.1	dehydrogenase/reductase SDR family member 13	GO:0016021	-	-	-	-	0.0468536	0.552895	-	-	-	-	2.3143e-06	0.893797
GAZY01121167.1	homeobox protein cut-like 2 isoform X1	GO:0005634	-	-	0.0383744	-2.9291	-	-	-	-	-	-	-	-
GAZY01121169.1	myosin light polypeptide 6 isoform X2	GO:0005509	-	-	-	-	-	-	-	-	-	-	0.00352892	0.769276
GAZY01121183.1	nucleolar protein 58-like	GO:0003677	-	-	-	-	-	-	-	-	-	-	0.00372259	-0.638705
GAZY01121185.1	28S ribosomal protein S24, mitochondrial	GO:0005739	-	-	-	-	0.0457093	0.605491	-	-	0.00226609	0.561169	5.45504e-09	1.25643
GAZY01121190.1			-	-	-	-	-	-	-	-	0.0362012	-0.88111	7.62587e-05	-1.89822
GAZY01121200.1	39S ribosomal protein L49, mitochondrial	GO:0005840	-	-	-	-	0.0321878	0.471051	0.0144451	0.538684	-	-	5.96853e-08	1.04556
GAZY01121246.1	kidney mitochondrial carrier protein 1	GO:0016021	-	-	-	-	0.00313854	0.822677	-	-	0.0362817	0.555227	-	-
GAZY01121281.1	anaphase-promoting complex subunit 11	GO:0005680	0.0136072	0.485699	0.0200948	0.641698	0.00699579	0.822806	-	-	-	-	-	-
GAZY01121283.1	CAAX prenyl protease 2-like	GO:0071586	-	-	0.00600005	-0.955072	-	-	-	-	-	-	0.0400002	-0.635605
GAZY01121296.1	trypsinogen-like protein 3	GO:0004252	-	-	0.0171463	3.64502	0.00214018	4.5126	-	-	-	-	-	-
GAZY01121328.1	retinoid-binding protein 7	GO:0016021	1.84833e-07	0.972741	0.00135647	2.10425	1.51826e-09	1.42005	3.96201e-12	1.1662	8.23023e-21	1.45476	8.43932e-07	3.70519
GAZY01121337.1	translocon-associated protein subunit beta	GO:0005783	-	-	-	-	0.0340313	0.430633	-	-	0.032275	0.319311	2.01337e-05	0.910615
GAZY01121338.1	stromal membrane-associated protein 1-like isoform X2	GO:0005096	-	-	-	-	-	-	-	-	-	-	0.000336716	4.29477
GAZY01121345.1	U6 snRNA-associated Sm-like protein LSm2	GO:0019901	0.0320975	0.372183	0.00053345	0.737324	0.000205288	0.776833	-	-	0.011726	0.552681	1.04677e-05	1.02649
GAZY01121354.1			-	-	-	-	-	-	-	-	-	-	0.0375485	1.52123
GAZY01121388.1	U6 snRNA phosphodiesterase	GO:0090503	-	-	-	-	-	-	-	-	0.0350797	0.459244	0.0301936	0.388363
GAZY01121390.1	pleckstrin homology domain-containing family N member 1 isoform X2	GO:1901612	-	-	-	-	-	-	-	-	-	-	0.00641809	1.5494
GAZY01121407.1	cAMP-specific 3',5'-cyclic phosphodiesterase 4B-like isoform X3	GO:0007165	-	-	-	-	-	-	-	-	-	-	0.0205039	-0.930941
GAZY01121410.1			-	-	-	-	-	-	0.00327173	0.416009	-	-	-	-
GAZY01121422.1			-	-	-	-	-	-	-	-	-	-	0.0346472	1.27204
GAZY01121424.1	protein MANBAL	GO:0016021	-	-	-	-	-	-	-	-	-	-	0.0165313	0.427144
GAZY01121441.1	endothelial cell-specific molecule 1	GO:0005576	-	-	-	-	-	-	0.0473631	0.724703	-	-	-	-
GAZY01121470.1	calcipressin-3 isoform X2	GO:0003676	-	-	0.0495304	-0.678099	-	-	-	-	-	-	0.0229756	-0.795156
GAZY01121482.1	biogenesis of lysosome-related organelles complex 1 subunit 3	GO:0005737	0.0330771	0.317567	0.00118685	0.675336	5.0559e-05	0.743815	-	-	0.000811395	0.568166	1.09875e-06	0.965314
GAZY01121489.1	nuclear receptor subfamily 0 group B member 2-like	GO:0005634	-	-	-	-	-	-	-	-	-	-	0.0420759	-1.64706
GAZY01121493.1	RNA-binding motif protein, X-linked 2	GO:0003723	-	-	-	-	-	-	-	-	0.00149615	0.693331	-	-
GAZY01121498.1	protein SET-like	GO:0005634	0.0433886	0.271594	0.000233997	0.65818	-	-	-	-	0.00490552	0.558017	2.20017e-06	0.835953
GAZY01121511.1	monocyte chemotactic protein 1B-like	GO:0031726	-	-	-	-	-	-	-	-	-	-	9.20188e-07	1.60361
GAZY01121518.1	RNA-binding protein 28 isoform X2	GO:0003723	-	-	0.00997525	0.664279	-	-	-	-	8.42367e-05	0.782502	9.17808e-11	1.74278
GAZY01121520.1	5-demethoxyubiquinone hydroxylase, mitochondrial	GO:0031314	-	-	0.0406977	0.505562	-	-	-	-	-	-	0.00769377	0.55005
GAZY01121539.1	src substrate cortactin-like isoform X2	GO:0003779	-	-	-	-	0.0164729	-0.486428	-	-	-	-	0.0120039	-0.710025
GAZY01121556.1	cytochrome c-b	GO:0005758	0.00116608	0.670427	5.17406e-05	2.16409	2.93552e-05	0.865282	5.65698e-08	1.06637	6.24902e-08	1.71828	1.06149e-10	3.91692
GAZY01121577.1	histone deacetylase 4 isoform X3	GO:0046872	-	-	0.0435057	-0.932795	-	-	0.0100604	0.658593	-	-	-	-
GAZY01121584.1	YTH domain-containing family protein 1-like	GO:0003723	-	-	-	-	0.0100506	0.733485	-	-	-	-	0.00408252	0.608453
GAZY01121595.1	promethin isoform X1	GO:0016020	-	-	-	-	0.043856	0.48738	-	-	0.00308744	0.591341	8.74495e-07	1.75739
GAZY01121597.1	B2 bradykinin receptor-like	GO:0003008	-	-	-	-	-	-	-	-	-	-	0.00057574	-0.950075
GAZY01121601.1	ragulator complex protein LAMTOR3	GO:0071230	-	-	0.00363744	0.517881	0.00044807	0.59393	-	-	0.0163475	0.319995	6.16386e-05	0.780213
GAZY01121646.1	40S ribosomal protein S29	GO:0043009	0.000296375	1.16501	0.0138868	0.802938	1.53557e-06	1.69869	-	-	-	-	2.14373e-11	1.63647
GAZY01121680.1	Tubulin beta-6 chain	GO:0005737	0.0259331	0.539514	6.16595e-07	1.14241	0.00044122	1.09382	-	-	-	-	0.020447	0.732541
GAZY01121681.1	TP53-regulating kinase	GO:0005524	-	-	-	-	0.00780793	0.735021	-	-	0.00381709	0.615556	0.00684786	0.772574
GAZY01121682.1	nuclear factor 1 X-type-like isoform X6	GO:0005634	-	-	-	-	-	-	-	-	-	-	0.0366725	-1.66887
GAZY01121700.1			-	-	-	-	-	-	-	-	0.0273734	0.439253	-	-
GAZY01121708.1	fibroblast growth factor receptor 3 isoform X1	GO:0004672	-	-	-	-	-	-	-	-	-	-	0.000545802	-0.987649
GAZY01121712.1	WAP, Kazal, immunoglobulin, Kunitz and NTR domain-containing protein 2	GO:0005576	-	-	-	-	-	-	-	-	-	-	0.00063576	4.33742
GAZY01121724.1	ragulator complex protein LAMTOR2	GO:0005765	-	-	0.00146539	0.653884	0.00211396	0.696214	-	-	0.000125448	0.593524	5.89367e-06	0.93226
GAZY01121739.1	DELTA-sagatoxin-Srs1a-like	GO:0046930	-	-	-	-	-	-	-	-	-	-	0.00419024	0.792331
GAZY01121752.1	neuronal tyrosine-phosphorylated phosphoinositide-3-kinase adapter 2-like isoform X1	GO:0016301	-	-	-	-	-	-	-	-	-	-	0.000151215	-2.46019
GAZY01121765.1	G0/G1 switch protein 2	GO:0016021	-	-	-	-	-	-	-	-	-	-	0.00013328	2.41215
GAZY01121771.1			-	-	-	-	-	-	-	-	-	-	0.0187315	-1.53623
GAZY01121775.1	sterile alpha motif domain-containing protein 12-like	GO:0005515	-	-	-	-	-	-	-	-	0.00724663	0.523686	0.00525219	0.526276
GAZY01121784.1	LIM/homeobox protein Lhx8 isoform X1	GO:0005634	-	-	-	-	-	-	0.000259143	0.710796	0.000281871	0.751278	0.00786573	-1.20649
GAZY01121785.1	stromal membrane-associated protein 2-like isoform X2	GO:0005096	-	-	0.0219809	-0.849518	0.0111255	-0.635658	-	-	0.000397377	-0.959485	-	-
GAZY01121811.1			-	-	-	-	0.0135647	0.62212	-	-	-	-	-	-
GAZY01121821.1	charged multivesicular body protein 6-like	GO:0007034	0.015823	0.553945	-	-	-	-	-	-	-	-	-	-
GAZY01121823.1	60S ribosomal protein L8	GO:0003735	-	-	-	-	-	-	-	-	-	-	0.0179955	0.520752
GAZY01121825.1	eukaryotic initiation factor 4A-II	GO:0003743	-	-	-	-	-	-	-	-	-	-	0.00414086	0.915047
GAZY01121863.1	SITS-binding protein-like isoform X1	GO:0016021	-	-	-	-	-	-	-	-	0.0410857	-1.84754	0.0102736	-2.44791
GAZY01121888.1	L-aminoadipate-semialdehyde dehydrogenase-phosphopantetheinyl transferase	GO:0000287	-	-	0.0147955	-0.850617	-	-	-	-	-	-	-	-
GAZY01121901.1			-	-	-	-	0.000408011	2.89414	-	-	4.18072e-08	1.4828	-	-
GAZY01121920.1	integrin alpha-6-like isoform X1	GO:0008305	-	-	-	-	-	-	-	-	0.0214199	-0.822851	-	-
GAZY01121921.1			-	-	-	-	-	-	-	-	-	-	0.000737771	2.58785
GAZY01121922.1			-	-	-	-	-	-	2.26359e-05	-4.96916	0.0233352	-2.04653	0.0239378	-1.94104
GAZY01121923.1	POU domain, class 2, transcription factor 3	GO:0005634	-	-	0.00185005	-0.889171	-	-	-	-	-	-	0.000100837	-1.08322
GAZY01121936.1	interleukin-12 subunit beta-like	GO:0005615	-	-	-	-	-	-	-	-	0.0173506	-0.666522	6.70261e-06	3.89814
GAZY01121939.1	DNA-binding protein RFX5	GO:0005634	0.0222249	-0.566412	3.21367e-05	-1.38768	0.00365698	-0.869757	0.0465845	-0.505914	4.53331e-06	-1.07205	1.27303e-08	-1.48212
GAZY01121942.1	homeobox protein SIX1	GO:0005634	-	-	-	-	0.0224848	0.880795	-	-	0.0186966	0.539311	-	-
GAZY01121959.1			-	-	0.0157633	-1.29944	-	-	-	-	0.040056	-0.586353	0.000834871	-0.943602
GAZY01121972.1	axin-1-like isoform X1	GO:0030877	-	-	-	-	-	-	-	-	-	-	0.015357	-0.885192
GAZY01121985.1	GTP-binding protein SAR1b	GO:0005525	-	-	-	-	-	-	-	-	-	-	0.00843207	0.439721
GAZY01121986.1	collagen triple helix repeat-containing protein 1 isoform X2	GO:0005581	-	-	-	-	-	-	-	-	0.000225539	0.702194	-	-
GAZY01121995.1	pinopsin-like	GO:0071482	-	-	-	-	-	-	-	-	-	-	0.00719266	-1.352
GAZY01122000.1			0.000140216	-1.20082	-	-	0.000362136	-1.51392	-	-	-	-	-	-
GAZY01122011.1	gem-associated protein 6	GO:0005634	-	-	0.00211498	0.707987	0.0302549	0.530668	-	-	0.0493654	0.328932	2.72458e-08	0.950294
GAZY01122014.1			-	-	-	-	-	-	-	-	-	-	0.00825528	3.51272
GAZY01122033.1			-	-	-	-	-	-	-	-	-	-	0.0055376	-0.993145
GAZY01122040.1	lecithin retinol acyltransferase-like	GO:0016021	-	-	0.0113353	-0.934357	0.025636	-0.775241	-	-	-	-	-	-
GAZY01122042.1	nuclear factor of activated T-cells, cytoplasmic 4	GO:0003677	-	-	-	-	-	-	-	-	-	-	0.0228127	-0.65361
GAZY01122056.1	thiopurine S-methyltransferase isoform X1	GO:0008119	0.041748	0.366448	0.0465411	0.670292	-	-	-	-	-	-	0.012373	0.821806
GAZY01122060.1			-	-	-	-	-	-	0.00101089	0.80787	-	-	1.89954e-05	3.20835
GAZY01122066.1	ORM1-like protein 2	GO:0005783	-	-	-	-	-	-	-	-	-	-	0.0269928	0.46664
GAZY01122075.1	small integral membrane protein 7	GO:0016021	-	-	-	-	0.0464418	0.37381	-	-	0.00224601	0.465452	0.00076852	0.604669
GAZY01122082.1	serine/threonine-protein kinase TAO2-like	GO:0005634	0.0140247	-0.498288	-	-	-	-	-	-	-	-	0.012813	-0.801093
GAZY01122083.1	zinc finger CCHC domain-containing protein 9	GO:0003676	-	-	1.23391e-05	0.885565	0.0132652	0.543456	-	-	9.65841e-06	0.833734	3.82937e-10	1.37052
GAZY01122114.1			-	-	0.0116631	0.854824	-	-	-	-	0.00857913	0.91246	5.55819e-05	0.963376
GAZY01122125.1	ER lumen protein-retaining receptor 3	GO:0005783	-	-	-	-	-	-	-	-	0.00375659	0.483923	-	-
GAZY01122130.1	leucine-rich repeat-containing protein 14B-like	GO:0008284	-	-	-	-	-	-	-	-	-	-	0.00219318	1.33779
GAZY01122135.1	C-terminal-binding protein 2-like isoform X3	GO:0016616	-	-	-	-	-	-	-	-	0.0421357	-0.992363	-	-
GAZY01122138.1	tissue factor pathway inhibitor 2	GO:0007507	-	-	0.00898276	0.612334	-	-	-	-	-	-	-	-
GAZY01122149.1	myc proto-oncogene protein	GO:0005634	-	-	-	-	-	-	-	-	0.00511521	0.678195	0.00352849	0.775193
GAZY01122156.1			-	-	-	-	-	-	-	-	0.0403895	-1.83147	-	-
GAZY01122196.1	protein Jade-2 isoform X1	GO:0046872	-	-	-	-	-	-	-	-	0.00348902	-0.806814	0.0173445	-0.779255
GAZY01122202.1	tetratricopeptide repeat protein 19, mitochondrial isoform X2	GO:0005739	-	-	0.0190442	0.53251	-	-	-	-	-	-	4.3117e-06	0.989011
GAZY01122205.1	ESF1 homolog	GO:0005634	-	-	4.92038e-07	1.20668	-	-	-	-	1.47182e-05	0.928103	1.66989e-09	1.50778
GAZY01122211.1			0.0132278	1.24426	-	-	-	-	-	-	0.0165482	-1.01834	0.00179774	-1.23851
GAZY01122218.1	epididymal secretory protein E1	GO:0032367	0.0403553	0.334684	-	-	0.0180008	0.51807	-	-	2.66801e-05	0.570666	2.50433e-06	0.955441
GAZY01122246.1	glucokinase	GO:0005536	-	-	-	-	-	-	-	-	-	-	1.94704e-05	6.99607
GAZY01122268.1	V-type proton ATPase subunit G 1-like	GO:0016471	0.0265018	0.321364	3.37762e-07	0.82693	1.48131e-07	1.06276	-	-	5.03026e-12	1.03586	9.81195e-09	0.96673
GAZY01122270.1			-	-	-	-	-	-	-	-	-	-	0.0239579	0.463024
GAZY01122271.1	UDP-glucuronosyltransferase 2B31-like	GO:0016021	-	-	-	-	-	-	-	-	0.0457267	2.08039	0.00747968	3.68878
GAZY01122272.1	RNA/RNP complex-1-interacting phosphatase-like	GO:0004725	-	-	-	-	-	-	-	-	-	-	0.000443865	0.84136
GAZY01122290.1	DUF4501 domain containing protein	GO:0016021	-	-	-	-	-	-	-	-	0.00723428	0.543405	-	-
GAZY01122308.1	DNA-binding protein inhibitor ID-1	GO:0005634	-	-	-	-	-	-	-	-	-	-	4.18038e-06	1.45084
GAZY01122316.1	RNA-binding Raly-like protein	GO:0003723	-	-	-	-	-	-	-	-	-	-	0.00651432	2.4762
GAZY01122318.1	oligosaccharyltransferase complex subunit OSTC	GO:0008250	-	-	-	-	0.0364349	0.420784	-	-	0.020875	0.287848	3.4755e-06	0.778259
GAZY01122328.1	peptidyl-prolyl cis-trans isomerase E	GO:0003755	-	-	0.0236471	0.464612	-	-	-	-	0.0030751	0.526505	1.00858e-06	0.9252
GAZY01122333.1	DNA-directed RNA polymerases I, II, and III subunit RPABC2	GO:0003677	-	-	0.019667	0.466948	0.0485326	0.330187	-	-	0.00699667	0.418422	6.91587e-06	0.813161
GAZY01122347.1	elongation of very long chain fatty acids protein 7	GO:0005783	-	-	-	-	-	-	3.12578e-05	0.818655	-	-	0.00955251	0.982022
GAZY01122354.1			-	-	-	-	-	-	-	-	0.0426881	-0.494149	0.00407654	-0.902373
GAZY01122365.1	GTP-binding protein 8	GO:0005525	-	-	-	-	0.0482245	0.51602	-	-	-	-	0.038222	0.516608
GAZY01122373.1	transmembrane protein 119	GO:0016021	-	-	1.23391e-05	-1.58439	-	-	-	-	-	-	0.0203606	-0.863298
GAZY01122382.1	phosphoinositide 3-kinase regulatory subunit 4 isoform X1	GO:0004672	9.93741e-05	-0.603575	0.00213541	-1.06536	0.0127996	-0.662465	-	-	0.00155403	-0.838238	8.29909e-05	-1.15441
GAZY01122427.1	sorting nexin-21	GO:0035091	-	-	-	-	-	-	-	-	-	-	0.00877858	0.817944
GAZY01122455.1	T-cell acute lymphocytic leukemia protein 2	GO:0005634	-	-	-	-	0.0129461	1.44418	-	-	-	-	-	-
GAZY01122468.1	C-type lectin domain family 11 member A	GO:0030246	-	-	-	-	-	-	0.0443221	0.800295	-	-	0.005	-0.726947
GAZY01122479.1	radiation-inducible immediate-early gene IEX-1	GO:0043066	-	-	-	-	-	-	-	-	-	-	7.90717e-06	2.38692
GAZY01122485.1	P2Y purinoceptor 14-like	GO:0016021	-	-	-	-	-	-	0.0028949	-0.526466	1.16831e-10	-1.03553	5.05488e-06	-1.2206
GAZY01122498.1	SRSF protein kinase 2 isoform X1	GO:0004672	-	-	0.0172766	-0.561844	-	-	-	-	-	-	0.0382019	-0.4182
GAZY01122503.1	protein transport protein Sec61 subunit beta	GO:0005784	-	-	-	-	-	-	-	-	-	-	4.54229e-07	1.36244
GAZY01122505.1	cell division cycle protein 123 homolog	GO:0005737	-	-	-	-	-	-	-	-	-	-	0.00291044	0.562015
GAZY01122523.1	NICE-3 domain containing protein isoform 4	GO:0016021	-	-	-	-	-	-	0.0133455	-0.579575	-	-	-	-
GAZY01122551.1	nucleoside diphosphate-linked moiety X motif 17	GO:0016787	-	-	-	-	-	-	-	-	-	-	0.00275546	1.12579
GAZY01122572.1	Catechol O-methyltransferase	GO:0000287	-	-	-	-	-	-	-	-	-	-	2.08064e-08	-1.29725
GAZY01122607.1	glutathione-specific gamma-glutamylcyclotransferase 2	GO:0003839	-	-	-	-	-	-	-	-	-	-	9.20331e-10	1.70002
GAZY01122610.1	mediator of RNA polymerase II transcription subunit 7	GO:0016592	-	-	-	-	-	-	0.0292473	0.363843	0.0343608	0.334691	2.3143e-06	0.819427
GAZY01122613.1	malate dehydrogenase, cytoplasmic-like	GO:0005975	-	-	-	-	-	-	-	-	0.015252	0.445765	6.64125e-08	1.32833
GAZY01122622.1	histone deacetylase complex subunit SAP25	GO:0005634	-	-	-	-	-	-	-	-	0.00679462	2.2535	0.0439735	2.13908
GAZY01122632.1			-	-	-	-	-	-	-	-	0.0170119	-0.555548	0.000663894	-1.14822
GAZY01122649.1	leucine-rich repeat and calponin homology domain-containing protein 3 isoform X1	GO:0005515	-	-	-	-	-	-	-	-	0.0269985	-0.419106	0.0362236	-0.49775
GAZY01122680.1			-	-	-	-	-	-	-	-	0.0472206	-0.718849	-	-
GAZY01122687.1	peptidyl-prolyl cis-trans isomerase-like 3	GO:0003755	-	-	0.0133703	0.540312	-	-	-	-	0.00066368	0.739957	3.13638e-05	0.824369
GAZY01122705.1	histone-lysine N-methyltransferase SMYD1-like isoform X2	GO:0042800	-	-	-	-	-	-	-	-	0.0401137	0.805956	-	-
GAZY01122726.1	low choriolytic enzyme-like	GO:0008270	-	-	-	-	-	-	-	-	0.00359505	-0.408296	-	-
GAZY01122759.1	enhancer of polycomb homolog 1-like isoform X2	GO:0032777	0.0413762	-0.405963	-	-	0.0340175	-0.56543	-	-	-	-	0.00103666	-0.907871
GAZY01122772.1	calmodulin regulator protein PCP4	GO:0005516	-	-	-	-	-	-	-	-	0.0146976	-1.35772	-	-
GAZY01122773.1			0.0158559	-0.925941	-	-	-	-	-	-	-	-	-	-
GAZY01122782.1	leucine-rich repeat-containing protein 39	GO:0005515	-	-	0.000920125	1.33001	0.00104029	1.56378	-	-	-	-	-	-
GAZY01122787.1	DNA transposase THAP9	GO:0003677	-	-	-	-	-	-	-	-	-	-	0.000818681	0.720522
GAZY01122791.1	exosome complex component RRP4	GO:0034475	-	-	0.000102446	0.700462	-	-	-	-	0.00210221	0.571831	5.72344e-09	1.20633
GAZY01122809.1	GTP-binding nuclear protein Ran	GO:0005525	0.0362584	0.305	0.00130685	0.580886	-	-	-	-	0.00507953	0.4317	1.30674e-05	1.01363
GAZY01122810.1	neuropilin and tolloid-like protein 1 isoform X2	GO:0016021	0.0131909	-4.09471	-	-	-	-	-	-	-	-	0.0170145	-3.18434
GAZY01122835.1			-	-	-	-	-	-	-	-	0.00287415	0.543999	0.00304319	0.550009
GAZY01122841.1	proteasome subunit alpha type-6-like	GO:0005634	-	-	-	-	-	-	-	-	-	-	0.0110772	0.381524
GAZY01122881.1	single-stranded DNA-binding protein 3-like isoform X2	GO:0003697	-	-	4.34284e-05	-1.27113	0.0191399	-0.713959	-	-	0.000219466	-0.767087	1.53748e-10	-1.36721
GAZY01122884.1	receptor tyrosine-protein kinase erbB-4 isoform X5	GO:0016021	-	-	-	-	-	-	-	-	0.0094549	3.58672	-	-
GAZY01122891.1	60S ribosomal protein L22	GO:0005840	5.17841e-06	0.745233	0.00335975	0.877512	0.00070596	0.955463	-	-	0.0208323	0.832645	2.77367e-05	0.974081
GAZY01122895.1			-	-	-	-	-	-	-	-	-	-	0.00649361	0.773133
GAZY01122912.1	phosphatidylglycerophosphatase and protein-tyrosine phosphatase 1	GO:0004725	-	-	0.0336402	0.681867	0.00897926	0.718576	0.0495083	-0.450793	-	-	-	-
GAZY01122914.1	centrin-3	GO:0005509	-	-	0.0447319	0.607026	-	-	-	-	-	-	-	-
GAZY01122925.1	protein MRVI1 isoform X2	GO:0034993	-	-	-	-	-	-	-	-	-	-	0.0494507	-2.7857
GAZY01122927.1	F-box/LRR-repeat protein 19-like	GO:0016020	-	-	-	-	-	-	-	-	-	-	0.0019367	-1.47851
GAZY01122949.1	translationally-controlled tumor protein	GO:0005737	0.0377703	0.315844	-	-	-	-	-	-	-	-	0.00819095	0.501122
GAZY01122960.1	dentin sialophosphoprotein-like isoform X1	GO:0016020	-	-	-	-	0.0160387	-0.602872	-	-	-	-	-	-
GAZY01122962.1	transcription initiation factor TFIID subunit 11	GO:0005634	-	-	-	-	-	-	-	-	0.00122713	0.655241	-	-
GAZY01122976.1	proteasome subunit alpha type-1	GO:0005634	-	-	-	-	-	-	-	-	-	-	1.65667e-05	0.823402
GAZY01122983.1	abl interactor 2 isoform X8	GO:0008154	-	-	-	-	0.0464493	-0.605677	-	-	-	-	0.049066	-1.11948
GAZY01122990.1	beta-2-microglobulin-like	GO:0005576	0.0170107	0.355211	-	-	-	-	-	-	-	-	-	-
GAZY01122991.1	Ras-related protein Rab-18	GO:0003924	-	-	-	-	-	-	-	-	-	-	0.00181092	0.546619
GAZY01122995.1	protein MAK16 homolog	GO:0005730	-	-	8.92823e-05	1.24982	0.046198	0.433779	-	-	4.3746e-13	1.10749	2.41076e-14	2.02318
GAZY01123003.1	ER membrane protein complex subunit 10 isoform X2	GO:0016021	-	-	0.0135463	0.454842	0.0308112	0.400505	-	-	0.00417456	0.400923	0.0133501	0.416154
GAZY01123027.1	spermatid perinuclear RNA-binding protein-like isoform X1	GO:0003723	-	-	-	-	-	-	-	-	-	-	0.0229388	-1.04153
GAZY01123032.1			-	-	-	-	1.02022e-08	2.09901	-	-	0.00273553	1.29393	0.027897	0.790709
GAZY01123040.1			-	-	-	-	-	-	-	-	-	-	0.0371514	-0.761773
GAZY01123043.1	glutathione peroxidase 3	GO:0004602	-	-	-	-	0.0478633	0.591061	-	-	-	-	-	-
GAZY01123046.1			-	-	-	-	-	-	-	-	0.00110408	0.405223	0.0218139	0.380827
GAZY01123058.1	polyhomeotic-like protein 2 isoform X1	GO:0005634	-	-	-	-	-	-	-	-	0.00229304	-0.635991	-	-
GAZY01123079.1	COX assembly mitochondrial protein 2 homolog isoform X2	GO:0005739	-	-	-	-	0.0319995	0.599343	-	-	-	-	-	-
GAZY01123080.1	proline-rich protein 7	GO:0016021	-	-	-	-	-	-	-	-	-	-	0.00243092	3.22854
GAZY01123086.1			-	-	0.00113236	-2.61672	0.0055814	-1.40376	-	-	-	-	4.193e-07	-2.67695
GAZY01123099.1	dual specificity protein phosphatase 7	GO:0000188	-	-	-	-	-	-	-	-	0.0264937	-0.429456	-	-
GAZY01123124.1			-	-	-	-	-	-	-	-	-	-	0.00536357	-0.764749
GAZY01123140.1	WD repeat-containing protein 88	GO:0005515	-	-	-	-	0.0108048	-2.79222	-	-	-	-	-	-
GAZY01123144.1	voltage-dependent calcium channel gamma-like subunit	GO:0016021	-	-	-	-	-	-	-	-	0.000678908	-1.08107	0.0275758	-0.78205
GAZY01123146.1	membrane magnesium transporter 1	GO:0016021	-	-	-	-	-	-	-	-	9.28152e-05	0.53914	5.03631e-05	0.652025
GAZY01123157.1	redox-regulatory protein FAM213A-like isoform X1	GO:0055114	0.0190781	0.415716	-	-	-	-	-	-	-	-	-	-
GAZY01123161.1	dual specificity protein phosphatase 22	GO:0006470	-	-	-	-	-	-	-	-	-	-	0.0393975	2.17247
GAZY01123165.1	transcription elongation factor A protein 2-like	GO:0005634	-	-	-	-	-	-	-	-	-	-	0.0437069	-0.622816
GAZY01123173.1	syntaxin-17	GO:0097111	-	-	-	-	-	-	-	-	0.00452719	-0.516381	0.000382899	-0.817264
GAZY01123175.1			-	-	-	-	-	-	-	-	-	-	0.0146736	0.672863
GAZY01123179.1	mimitin, mitochondrial	GO:0016020	-	-	-	-	0.0472277	0.447947	-	-	-	-	-	-
GAZY01123208.1			-	-	-	-	0.0458119	-0.57146	0.000527954	-0.850135	1.29754e-37	-1.67819	-	-
GAZY01123214.1	probable bifunctional methylenetetrahydrofolate dehydrogenase/cyclohydrolase 2	GO:0016021	-	-	0.00205066	1.43942	0.0190671	0.93738	-	-	-	-	0.000260878	1.5042
GAZY01123238.1			-	-	-	-	-	-	-	-	-	-	0.000615042	2.7451
GAZY01123239.1	5-hydroxytryptamine receptor 2A-like	GO:0098664	0.043785	-1.04731	-	-	-	-	-	-	-	-	0.0261027	-1.19347
GAZY01123247.1	proteasome subunit alpha type-4	GO:0005634	-	-	-	-	-	-	-	-	-	-	8.58866e-06	0.814415
GAZY01123249.1	carbonic anhydrase-related protein isoform X2	GO:0004089	-	-	-	-	-	-	-	-	-	-	1.48308e-07	-1.30506
GAZY01123266.1	NADH dehydrogenase [ubiquinone] iron-sulfur protein 7, mitochondrial	GO:0048038	-	-	-	-	-	-	-	-	-	-	0.00674599	0.38849
GAZY01123300.1	protein YIF1B isoform X2	GO:0005789	-	-	-	-	-	-	-	-	-	-	0.000871204	0.871229
GAZY01123306.1	major histocompatibility complex class I-related gene protein-like	GO:0016021	-	-	-	-	-	-	-	-	0.028203	-0.449017	0.0214984	-0.715112
GAZY01123317.1			0.00433451	0.657984	-	-	-	-	0.00357136	0.575352	-	-	0.00409225	0.686213
GAZY01123339.1			-	-	-	-	-	-	0.00901414	0.862621	6.18319e-05	1.09683	1.04242e-09	1.95525
GAZY01123346.1	zinc finger CCHC domain-containing protein 24-like	GO:0003676	-	-	-	-	-	-	-	-	0.0157555	-0.973517	-	-
GAZY01123347.1	plasma membrane calcium-transporting ATPase 3 isoform X3	GO:0005524	-	-	0.0232551	-2.95667	-	-	-	-	-	-	-	-
GAZY01123360.1	protocadherin gamma-A12-like	GO:0005509	-	-	-	-	0.0161647	-2.17598	-	-	-	-	-	-
GAZY01123371.1	39S ribosomal protein L43, mitochondrial	GO:0005739	-	-	-	-	-	-	-	-	-	-	0.000215261	0.846676
GAZY01123415.1	dolichol-phosphate mannosyltransferase subunit 1	GO:0097502	-	-	0.00520349	0.73746	-	-	-	-	0.00264236	0.528118	6.79652e-09	1.58461
GAZY01123426.1	profilin-2-like isoform X1	GO:0030833	-	-	-	-	-	-	-	-	0.000549098	0.53724	2.54085e-06	0.940784
GAZY01123505.1			-	-	0.00902878	0.865518	-	-	-	-	0.00190786	0.926107	1.4247e-06	1.25082
GAZY01123511.1	tetraspanin-7-like	GO:0016021	-	-	-	-	-	-	-	-	-	-	0.0214558	2.7467
GAZY01123515.1	serine/threonine-protein kinase Sgk3	GO:0005524	-	-	-	-	-	-	-	-	-	-	0.0418923	-0.374372
GAZY01123536.1	eukaryotic translation initiation factor 4E type 2-like	GO:0003743	0.00887354	0.353913	3.21031e-07	0.89307	0.00283157	0.642511	-	-	0.00208962	0.908094	4.1911e-07	1.28141
GAZY01123560.1	phytanoyl-CoA dioxygenase domain-containing protein 1-like	GO:0051213	-	-	0.014524	3.30567	-	-	0.00906655	0.917884	0.00439297	1.28728	0.000304724	2.58658
GAZY01123567.1	proteasome subunit beta type-3	GO:0005634	0.0154033	0.335815	0.0445153	0.408016	0.046198	0.414537	-	-	0.0159508	0.385339	8.25717e-09	1.1806
GAZY01123576.1	retinoic acid receptor RXR-gamma-B isoform X4	GO:0005634	-	-	0.0153698	0.525347	0.0156758	0.473719	-	-	2.40268e-06	0.691309	-	-
GAZY01123586.1	surfeit locus protein 2	GO:0016021	-	-	-	-	0.00296946	0.590145	-	-	0.000130656	0.772571	8.08446e-05	0.730989
GAZY01123592.1	ATP-binding cassette sub-family D member 1-like	GO:0005778	-	-	0.0246378	0.418071	-	-	-	-	-	-	-	-
GAZY01123599.1	novel immune-type receptor 1	GO:0016021	-	-	-	-	-	-	-	-	-	-	0.0364182	-1.1387
GAZY01123603.1	splicing factor 3B subunit 5	GO:0005686	-	-	-	-	0.0402041	0.526174	-	-	0.0107845	0.410492	1.21099e-07	1.23645
GAZY01123610.1	unconventional myosin-XV-like	GO:0007605	-	-	-	-	-	-	-	-	-	-	0.0278505	-5.90809
GAZY01123611.1	spermidine synthase	GO:0004766	-	-	0.0211448	0.615472	-	-	-	-	2.2764e-10	1.0088	9.51734e-12	1.65565
GAZY01123621.1			-	-	0.00397394	0.961974	-	-	-	-	0.00240484	0.788869	-	-
GAZY01123633.1	paralemmin-1-like	GO:0016020	-	-	-	-	-	-	-	-	-	-	4.01797e-06	-1.05718
GAZY01123642.1	protein eva-1 homolog C isoform X1	GO:0016021	-	-	-	-	-	-	-	-	-	-	0.000327622	1.57134
GAZY01123648.1	mRNA-decapping enzyme 1B	GO:0043085	-	-	-	-	-	-	-	-	0.000894451	-1.04791	0.00570474	-0.86079
GAZY01123667.1	elongation factor Ts, mitochondrial	GO:0005739	-	-	0.000745946	0.682319	0.0487956	0.467982	-	-	0.00216149	0.675305	1.01245e-06	1.0053
GAZY01123670.1			-	-	-	-	-	-	-	-	0.000106454	0.599236	-	-
GAZY01123673.1	transmembrane protein 50A	GO:0016021	-	-	-	-	0.00434208	0.467864	-	-	-	-	-	-
GAZY01123676.1	short stature homeobox protein 2 isoform X1	GO:0005634	-	-	-	-	-	-	-	-	-	-	0.0115155	-1.03385
GAZY01123678.1			-	-	-	-	0.0388978	0.461878	-	-	-	-	-	-
GAZY01123682.1	protein ENL isoform X1	GO:0005634	-	-	0.00369613	-1.05352	-	-	-	-	0.0282135	-0.622047	-	-
GAZY01123684.1	H-2 class I histocompatibility antigen, Q9 alpha chain-like isoform X2	GO:0016021	-	-	-	-	-	-	-	-	-	-	0.000187114	-0.762893
GAZY01123690.1	max dimerization protein 4	GO:0046983	-	-	0.0171463	-0.721099	0.000245838	-0.690947	-	-	0.0254403	-0.349664	0.0141158	-0.461796
GAZY01123699.1	sodium channel protein type 8 subunit alpha-like isoform X2	GO:0005216	-	-	-	-	0.0476623	-3.24315	-	-	-	-	-	-
GAZY01123711.1	ubiquitin carboxyl-terminal hydrolase 36 isoform X1	GO:0036459	-	-	0.034598	0.557314	-	-	-	-	0.000873633	0.749425	1.20695e-10	1.2316
GAZY01123726.1			-	-	0.0433045	-0.837198	-	-	-	-	-	-	-	-
GAZY01123727.1	mitogen-activated protein kinase kinase kinase MLK4-like	GO:0005524	-	-	-	-	0.0488043	-0.564411	-	-	-	-	0.0301701	-0.57162
GAZY01123732.1	NADH dehydrogenase [ubiquinone] 1 alpha subcomplex assembly factor 3	GO:0032981	0.00113602	0.626444	0.00411343	0.706145	0.0348147	0.685854	-	-	-	-	1.28803e-07	1.23368
GAZY01123769.1			-	-	-	-	-	-	-	-	-	-	0.0334918	2.85157
GAZY01123770.1	integrin-linked kinase-associated serine/threonine phosphatase 2C isoform X1	GO:0004722	-	-	-	-	-	-	-	-	-	-	0.034261	0.582858
GAZY01123783.1	serine/threonine-protein kinase VRK2 isoform X1	GO:0016021	-	-	-	-	-	-	-	-	-	-	0.000867357	0.659517
GAZY01123785.1	proton channel OTOP2-like isoform X3	GO:0016021	-	-	-	-	-	-	-	-	0.0156773	1.19321	0.0468056	0.686593
GAZY01123787.1	Interleukin-1 beta	GO:0005615	-	-	0.0185795	4.14353	-	-	-	-	0.00165429	-1.29573	5.2199e-08	6.95568
GAZY01123790.1	synaptic functional regulator FMR1	GO:0006417	-	-	0.0130264	-0.72679	0.0407022	-0.609388	-	-	-	-	0.00181092	-0.955245
GAZY01123806.1	semaphorin-3F-like isoform X2	GO:0030215	-	-	-	-	-	-	-	-	0.000111898	-1.2891	5.56417e-08	-2.31559
GAZY01123823.1			-	-	-	-	-	-	-	-	0.0163818	0.972589	-	-
GAZY01123840.1	tetratricopeptide repeat protein 32	GO:0005515	-	-	-	-	-	-	-	-	-	-	2.10335e-06	1.35485
GAZY01123843.1	advillin-like	GO:0051015	-	-	-	-	-	-	-	-	-	-	0.000598142	-0.821981
GAZY01123850.1	complement C1q tumor necrosis factor-related protein 6-like	GO:0005576	0.0170179	1.03645	0.0479051	0.951621	-	-	-	-	0.00800787	0.84711	-	-
GAZY01123858.1	1-phosphatidylinositol 4,5-bisphosphate phosphodiesterase delta-3	GO:0004435	0.0165895	-0.577081	-	-	-	-	-	-	0.000139344	0.646746	-	-
GAZY01123862.1	peripheral plasma membrane protein CASK isoform X5	GO:0004672	-	-	0.0268417	-1.81863	-	-	-	-	-	-	-	-
GAZY01123863.1	general transcription factor 3C polypeptide 6 isoform X1	GO:0006383	0.00653354	0.461569	0.00609764	0.635688	0.0078458	0.566582	-	-	0.00139216	0.621442	0.00237987	0.610514
GAZY01123874.1	39S ribosomal protein L17, mitochondrial	GO:0005840	-	-	0.0212034	0.571017	-	-	-	-	0.00135758	0.558037	4.31522e-10	1.34964
GAZY01123880.1	translation initiation factor eIF-2B subunit beta	GO:0005525	-	-	0.011559	0.58682	-	-	-	-	-	-	3.58572e-05	1.1209
GAZY01123907.1			-	-	-	-	-	-	-	-	0.00197843	-0.663576	0.0256197	-0.504746
GAZY01123914.1	serine/threonine-protein kinase 4-like	GO:0005524	-	-	0.0122937	-0.636876	-	-	-	-	-	-	0.000807248	-0.694852
GAZY01123920.1	15-hydroxyprostaglandin dehydrogenase [NAD(+)]-like	GO:0005737	-	-	-	-	-	-	-	-	-	-	0.0497325	-2.77072
GAZY01123949.1			-	-	0.000567494	0.741669	-	-	-	-	0.00443306	0.709577	3.42045e-05	0.906663
GAZY01123968.1	39S ribosomal protein L51, mitochondrial	GO:0005840	0.00261405	0.479825	0.00214655	0.659241	0.00175822	0.752012	-	-	0.00498134	0.536067	1.90302e-09	1.29697
GAZY01123975.1			-	-	0.000636751	-0.996636	-	-	-	-	0.003524	-0.477859	1.39223e-06	-1.48729
GAZY01123995.1			-	-	-	-	-	-	0.0303063	-1.7507	-	-	-	-
GAZY01124010.1	60S ribosomal protein L13	GO:0005840	-	-	-	-	-	-	-	-	-	-	0.0168392	0.510328
GAZY01124021.1	histone-lysine N-methyltransferase 2A isoform X1	GO:0000151	-	-	0.0143763	-1.61369	-	-	-	-	0.0336474	-0.754695	-	-
GAZY01124048.1	erythroblast NAD(P)(+)--arginine ADP-ribosyltransferase-like	GO:0006471	-	-	-	-	-	-	0.00937363	0.682975	-	-	-	-
GAZY01124062.1	WAS/WASL-interacting protein family member 2-like isoform X1	GO:0003779	-	-	0.0117366	-0.933547	-	-	-	-	-	-	-	-
GAZY01124066.1	60S ribosomal protein L10a	GO:0015934	0.0142671	0.408193	0.0245342	0.440805	-	-	-	-	-	-	0.000268777	0.72381
GAZY01124074.1	cell adhesion molecule-related/down-regulated by oncogenes-like	GO:0005887	-	-	0.000789526	0.85844	-	-	-	-	-	-	-	-
GAZY01124133.1	fructose-bisphosphate aldolase A	GO:0006096	-	-	-	-	-	-	-	-	-	-	0.0394007	1.1781
GAZY01124139.1	vacuolar protein sorting-associated protein 29 isoform X1	GO:0005829	-	-	0.0348214	0.430089	0.00863306	0.443674	-	-	0.00339408	0.361223	0.000491724	0.602659
GAZY01124161.1	snRNA-activating protein complex subunit 5	GO:0005634	-	-	0.00973068	0.537032	-	-	-	-	0.00115723	0.622956	9.87854e-05	1.08615
GAZY01124163.1	phosphatase and actin regulator 2 isoform X4	GO:0003779	-	-	0.00130285	-0.943668	6.44033e-05	-0.888905	-	-	0.00624825	-0.58443	0.00380317	-0.74116
GAZY01124166.1	muscleblind-like protein 2a isoform X10	GO:0046872	-	-	0.00691286	-0.902975	0.00740647	-0.775731	-	-	0.00291212	-0.508842	0.000961524	-0.983187
GAZY01124169.1	target of Nesh-SH3-like isoform X1	GO:0005515	-	-	-	-	-	-	-	-	0.00027209	-0.876625	-	-
GAZY01124188.1	catechol O-methyltransferase	GO:0008171	-	-	-	-	-	-	-	-	-	-	0.00204251	1.79646
GAZY01124198.1	apoptosis-inducing factor 2	GO:0016491	-	-	-	-	-	-	-	-	0.0248922	-0.478796	0.00337035	-0.585506
GAZY01124200.1	growth factor receptor-bound protein 2	GO:0005515	-	-	-	-	0.0288981	-0.484452	-	-	-	-	0.00740231	-0.484881
GAZY01124205.1			0.0250079	0.420667	0.0436645	0.55453	0.0407022	0.454607	-	-	-	-	0.0255387	0.423405
GAZY01124216.1			-	-	-	-	0.00188472	0.681112	2.9831e-05	0.726322	8.18527e-05	0.594486	0.000249137	1.12913
GAZY01124224.1	Zinc finger and BTB domain-containing protein 47	GO:0003676	-	-	-	-	-	-	-	-	-	-	0.00619002	-1.71632
GAZY01124230.1	oligoribonuclease, mitochondrial	GO:0000175	-	-	-	-	-	-	-	-	-	-	3.65994e-07	1.06111
GAZY01124232.1			-	-	0.04732	0.351323	-	-	-	-	0.000957322	0.466222	0.000387588	0.606178
GAZY01124235.1			-	-	-	-	-	-	-	-	-	-	0.0115155	-0.536228
GAZY01124249.1			0.00253167	0.430735	0.00286768	0.611426	0.0102078	0.560996	-	-	0.00714619	0.514437	9.18715e-06	0.902475
GAZY01124261.1	transmembrane protein 134	GO:0016021	-	-	-	-	-	-	-	-	0.00993955	0.461864	-	-
GAZY01124281.1	junctional adhesion molecule-like	GO:0005887	-	-	-	-	-	-	0.0412134	0.535757	-	-	-	-
GAZY01124285.1	steroid receptor RNA activator 1	GO:0030374	-	-	0.011934	0.616081	-	-	0.0170532	0.43864	0.0162712	0.391555	2.13525e-08	1.40619
GAZY01124293.1	adenylate cyclase type 6-like	GO:0005886	0.000302321	0.848257	-	-	0.00709589	0.806553	-	-	-	-	-	-
GAZY01124343.1	cannabinoid receptor type 1B-like	GO:0016021	0.0160407	-3.67356	-	-	-	-	-	-	-	-	-	-
GAZY01124345.1	gamma-aminobutyric acid type B receptor subunit 1	GO:0016021	-	-	0.00907675	-1.88406	-	-	-	-	0.00996302	-2.87687	-	-
GAZY01124356.1	peroxisome proliferator-activated receptor alpha	GO:0005634	-	-	-	-	-	-	-	-	-	-	0.0170336	0.623841
GAZY01124358.1	PAK4-inhibitor inka2-like	GO:0030291	0.0220245	0.481946	-	-	-	-	0.0332411	0.390137	0.0181054	-0.462415	-	-
GAZY01124360.1	zinc finger and BTB domain-containing protein 5-like	GO:0003676	-	-	-	-	-	-	-	-	0.0355412	1.39403	-	-
GAZY01124375.1	POU domain, class 3, transcription factor 1	GO:0005634	-	-	-	-	-	-	0.0291011	1.7893	-	-	-	-
GAZY01124379.1			0.0368218	-0.604066	-	-	0.000776447	-0.853816	0.00801998	-0.604873	4.72706e-11	-0.96149	-	-
GAZY01124380.1	transducin-like enhancer protein 3	GO:0090090	0.00380916	0.498069	-	-	-	-	2.64803e-07	0.792156	-	-	0.0114898	0.550378
GAZY01124384.1	kelch domain-containing protein 4	GO:0005515	-	-	0.045437	0.701402	-	-	-	-	1.14385e-05	0.748401	7.69118e-09	1.08182
GAZY01124388.1	abl interactor 2 isoform X5	GO:0005515	-	-	-	-	-	-	0.00407007	-1.22753	-	-	-	-
GAZY01124404.1	three-prime repair exonuclease 1	GO:0003676	-	-	-	-	-	-	-	-	-	-	0.028046	1.02014
GAZY01124410.1	nuclear factor NF-kappa-B p100 subunit isoform X1	GO:0005634	-	-	-	-	-	-	-	-	2.08418e-06	-0.718062	-	-
GAZY01124415.1	protein BUD31 homolog	GO:1903508	-	-	0.000607577	0.598076	0.00486005	0.46456	-	-	2.93746e-06	0.67344	1.47036e-07	1.05665
GAZY01124432.1			-	-	-	-	-	-	-	-	0.0418817	0.972155	-	-
GAZY01124443.1	ATP-binding cassette sub-family D member 2	GO:0005777	-	-	0.0163101	-0.920172	0.0375904	-0.543831	-	-	-	-	0.000945423	-0.837621
GAZY01124450.1	baculoviral IAP repeat-containing protein 5.2-like	GO:0007507	-	-	-	-	-	-	-	-	-	-	0.0490316	0.587319
GAZY01124490.1	protein SNORC	GO:0016021	-	-	-	-	-	-	-	-	-	-	0.00962584	1.81023
GAZY01124498.1	protein Tob1-like	GO:0008285	-	-	-	-	-	-	-	-	0.00673885	-0.420881	-	-
GAZY01124501.1	hemoglobin cathodic subunit beta-like	GO:0005833	-	-	0.0316524	0.878644	0.0185892	1.01891	-	-	-	-	-	-
GAZY01124509.1	serine/Arginine-related protein 53	GO:0000380	-	-	0.0105677	0.619012	0.0429663	0.470649	-	-	-	-	0.000461977	0.684012
GAZY01124530.1	MAP/microtubule affinity-regulating kinase 4-like isoform X4	GO:0004672	-	-	-	-	-	-	-	-	-	-	0.00338093	-2.11804
GAZY01124532.1	protein LBH	GO:0001755	-	-	-	-	-	-	-	-	-	-	0.00574529	-0.963075
GAZY01124545.1	cholesterol 25-hydroxylase	GO:0016021	2.04847e-06	-1.32331	-	-	0.00246227	-0.890329	0.00128807	-0.884225	2.6463e-16	-2.28741	0.004667	2.15755
GAZY01124549.1	ribosomal RNA small subunit methyltransferase NEP1	GO:0008168	-	-	0.00489734	0.829553	-	-	-	-	0.00188684	0.542722	4.64487e-14	1.99726
GAZY01124551.1			-	-	-	-	0.0349236	-3.46169	-	-	-	-	-	-
GAZY01124560.1	coiled-coil-helix-coiled-coil-helix domain-containing protein 1	GO:0005761	-	-	0.000432767	0.788812	0.019042	0.516075	-	-	2.84306e-06	0.789843	4.18863e-10	1.51133
GAZY01124563.1	secreted frizzled-related protein 3	GO:0005576	-	-	-	-	-	-	-	-	-	-	0.00138689	0.836141
GAZY01124572.1	serine/threonine-protein kinase 19	GO:0016301	0.0155893	0.457718	-	-	-	-	-	-	-	-	-	-
GAZY01124582.1	unique cartilage matrix-associated protein	GO:0005576	-	-	-	-	0.0153613	0.743728	-	-	0.00131548	0.593221	0.00181875	1.32505
GAZY01124596.1			-	-	0.0172575	1.28943	-	-	-	-	-	-	3.8412e-07	2.72093
GAZY01124608.1	DNA-binding protein SATB2-like	GO:0005634	0.0351628	-0.884406	0.0111669	-1.41424	-	-	0.0141974	-0.9294	0.0391644	-0.713822	0.0247869	-0.995467
GAZY01124666.1	transmembrane protein 150A	GO:0016021	-	-	-	-	-	-	-	-	0.0492295	-0.432614	-	-
GAZY01124677.1			-	-	-	-	0.000199463	0.74502	-	-	0.00530425	0.430125	-	-
GAZY01124686.1	interleukin-17F-like isoform X3	GO:0005576	-	-	-	-	0.00484761	1.30091	-	-	-	-	2.67242e-05	2.14281
GAZY01124695.1			-	-	0.0457839	0.381425	-	-	-	-	0.0196262	0.365852	1.81846e-06	0.93013
GAZY01124708.1	translocon-associated protein subunit delta	GO:0005783	-	-	-	-	-	-	-	-	0.0277759	0.302225	1.89602e-06	1.0104
GAZY01124717.1	regulator of cell cycle RGCC	GO:0051726	0.000206277	0.689355	-	-	0.010209	0.751579	-	-	-	-	-	-
GAZY01124724.1	chloride intracellular channel protein 4-like	GO:0016021	-	-	0.0138868	0.621059	0.0267368	0.470794	-	-	0.0047522	0.677089	0.0176688	0.819652
GAZY01124733.1	monocarboxylate transporter 9-like isoform X3	GO:0016020	-	-	0.0127427	1.31081	-	-	-	-	0.0345654	1.13656	1.53021e-13	2.61358
GAZY01124754.1	transmembrane and coiled-coil domain protein 3-like	GO:0016021	-	-	-	-	-	-	0.0140296	-0.363618	0.0156615	-0.364265	3.21028e-05	-0.646735
GAZY01124756.1			-	-	-	-	0.0319926	0.672897	-	-	-	-	0.00330165	1.0505
GAZY01124779.1	wu:fc46h12 precursor	GO:0005515	-	-	-	-	-	-	-	-	-	-	0.00842794	-0.920512
GAZY01124789.1	heat shock cognate 71 kDa protein-like	GO:0005524	0.0190207	0.371263	-	-	-	-	-	-	-	-	-	-
GAZY01124793.1	thiamine-triphosphatase isoform X2	GO:0050333	-	-	-	-	0.0222552	0.835171	-	-	-	-	-	-
GAZY01124803.1	C-X-C chemokine receptor type 4-like	GO:0016021	-	-	-	-	-	-	-	-	0.00153742	-0.807316	-	-
GAZY01124807.1	Rho GTPase-activating protein 29	GO:0005096	-	-	0.0121523	0.623857	-	-	-	-	-	-	0.00345091	1.00899
GAZY01124809.1			-	-	0.00152451	0.753734	-	-	-	-	0.000664479	0.489688	6.65495e-07	1.1417
GAZY01124811.1	vitrin isoform X2	GO:0007601	-	-	0.0183721	-4.00543	-	-	-	-	-	-	-	-
GAZY01124828.1	H-2 class II histocompatibility antigen, E-S beta chain-like	GO:0042613	0.0455684	0.376638	-	-	0.00744999	0.65573	-	-	0.029057	-0.366283	-	-
GAZY01124841.1	tumor suppressor candidate 5 homolog isoform X2	GO:0016021	-	-	-	-	-	-	-	-	-	-	0.00934137	-1.46943
GAZY01124851.1	ribose-phosphate pyrophosphokinase 2	GO:0000287	-	-	-	-	-	-	-	-	0.00153573	-0.413643	4.18268e-05	-0.646755
GAZY01124876.1			-	-	-	-	-	-	-	-	0.0166013	0.381903	0.0257585	0.422441
GAZY01124896.1	39S ribosomal protein L15, mitochondrial	GO:0015934	-	-	0.0206782	0.555867	0.0185789	0.49253	-	-	-	-	4.16542e-05	0.939833
GAZY01124911.1	cytosolic 5'-nucleotidase 3A isoform X1	GO:0005737	-	-	0.0201941	-0.515248	-	-	-	-	-	-	-	-
GAZY01124926.1	lysosome-associated membrane glycoprotein 3	GO:0016021	-	-	-	-	-	-	-	-	0.0152097	0.762388	-	-
GAZY01124930.1	uridine-cytidine kinase 2-B	GO:0005524	4.87934e-05	0.585615	0.00521579	0.9132	-	-	2.50152e-14	1.13894	0.013103	0.377228	1.80842e-07	1.85342
GAZY01124950.1			-	-	0.0219334	-0.631324	-	-	-	-	-	-	5.83749e-05	-0.981668
GAZY01124964.1	ras-related protein R-Ras	GO:0005525	-	-	-	-	-	-	-	-	-	-	0.00835753	0.617831
GAZY01124970.1			-	-	-	-	-	-	-	-	-	-	0.0188322	-2.01465
GAZY01124996.1	histone H2B-like	GO:0000786	-	-	-	-	-	-	-	-	-	-	9.84844e-11	1.49343
GAZY01124997.1	troponin T, fast skeletal muscle isoforms-like isoform X3	GO:0005861	-	-	-	-	-	-	-	-	1.02429e-07	1.60632	0.00247116	1.77678
GAZY01125008.1	thioredoxin, mitochondrial	GO:0005623	-	-	0.0445153	0.581229	-	-	-	-	0.0107454	0.365653	2.76211e-08	1.21739
GAZY01125011.1	dnaJ homolog subfamily C member 17	GO:0003723	-	-	-	-	0.0398629	0.477746	-	-	-	-	-	-
GAZY01125017.1	40S ribosomal protein S3a	GO:0043009	-	-	-	-	-	-	-	-	-	-	0.00675333	0.627163
GAZY01125018.1	COP9 signalosome complex subunit 8	GO:0005737	-	-	-	-	-	-	-	-	0.0414353	0.294388	0.00510417	0.464625
GAZY01125022.1	polyhomeotic-like protein 2	GO:0005634	-	-	-	-	-	-	-	-	-	-	1.24428e-05	1.76469
[truncated: 9,121 more rows]

## Sheet: Supplemental Table 3
Supplemental Table 3. GO terms identified through Fisher’s Exact Test of up- and down-regulated gene transcripts (FDR p-value < 0.05, logFC > 1 or < -1, respectively) identified via pairwise comparisons of gill tissue gene expression in white bass (WB) and hybrid striped bass (HSB) 1 h, 4 h, and 24 h after infection with Flavobacterium covae relative to species-specific 0 h control groups (i.e., …
GO Term	GO ID	Cat.	Comparison	DEG Regulation	Representation	P-Value	No. Test	No. Ref.
5'-3' RNA polymerase activity	GO:0034062	MF	HSB 24 h	up	over	3.34278e-05	15	17
90S preribosome	GO:0030686	CC	HSB 24 h	up	over	0.0397927	3	0
acute-phase response	GO:0006953	BP	HSB 24 h	up	over	0.0397927	3	0
adenyl nucleotide binding	GO:0030554	MF	WB 4 h	up	under	0.0431382	11	1647
adenyl ribonucleotide binding	GO:0032559	MF	WB 4 h	up	under	0.000751611	6	1590
ADP catabolic process	GO:0046032	BP	HSB 24 h	up	over	0.000259787	14	19
ADP metabolic process	GO:0046031	BP	HSB 24 h	up	over	0.000933828	14	23
alcohol binding	GO:0043178	MF	HSB 24 h	down	over	0.0168204	6	5
amide biosynthetic process	GO:0043604	BP	WB 1 h	up	over	2.61e-08	17	365
amide biosynthetic process	GO:0043604	BP	WB 24 h	up	over	0.0134302	18	364
amide biosynthetic process	GO:0043604	BP	HSB 24 h	up	over	3.04786e-15	101	283
amide biosynthetic process	GO:0043604	BP	HSB 24 h	down	under	0.00958101	10	374
amide metabolic process	GO:0043603	BP	WB 1 h	up	over	1.15219e-07	17	406
amide metabolic process	GO:0043603	BP	WB 24 h	up	over	0.00925484	20	404
amide metabolic process	GO:0043603	BP	HSB 24 h	up	over	6.45955e-14	105	319
amide metabolic process	GO:0043603	BP	HSB 24 h	down	under	0.00498457	11	413
aromatic compound catabolic process	GO:0019439	BP	HSB 24 h	up	over	0.00222153	33	115
ATP binding	GO:0005524	MF	WB 4 h	up	under	0.000751611	6	1564
ATP metabolic process	GO:0046034	BP	HSB 24 h	up	over	0.00256258	17	39
biological process involved in interspecies interaction between organisms	GO:0044419	BP	HSB 24 h	up	over	0.000267177	36	113
biological regulation	GO:0065007	BP	HSB 24 h	down	over	0.0168204	434	4363
biosynthetic process	GO:0009058	BP	WB 1 h	up	over	0.00166077	34	2780
biosynthetic process	GO:0009058	BP	HSB 24 h	up	over	8.4965e-13	425	2384
carbohydrate catabolic process	GO:0016052	BP	HSB 24 h	up	over	0.00467962	14	29
carbohydrate derivative catabolic process	GO:1901136	BP	HSB 24 h	up	over	0.00131017	17	36
carboxylic acid biosynthetic process	GO:0046394	BP	HSB 24 h	up	over	0.0215469	17	50
carboxylic acid metabolic process	GO:0019752	BP	HSB 24 h	up	over	0.000804542	57	241
carboxylic acid metabolic process	GO:0019752	BP	HSB 24 h	down	under	0.0118045	6	292
carboxylic acid transport	GO:0046942	BP	HSB 24 h	up	over	0.0237015	16	46
catalytic activity	GO:0003824	MF	WB 4 h	down	under	0.000559525	78	4923
catalytic activity	GO:0003824	MF	HSB 4 h	down	under	0.0280758	61	4910
catalytic activity	GO:0003824	MF	HSB 24 h	up	over	0.000259787	622	4375
catalytic activity	GO:0003824	MF	HSB 24 h	down	under	0.0265559	323	4674
catalytic activity, acting on a nucleic acid	GO:0140640	MF	HSB 24 h	up	over	0.000345386	67	291
catalytic activity, acting on a protein	GO:0140096	MF	WB 4 h	up	under	0.00351799	11	1871
catalytic activity, acting on a tRNA	GO:0140101	MF	HSB 24 h	up	over	0.0337671	19	63
catalytic activity, acting on RNA	GO:0140098	MF	HSB 24 h	up	over	5.76833e-07	49	139
catalytic complex	GO:1902494	CC	HSB 24 h	down	under	0.0239116	21	546
catalytic step 2 spliceosome	GO:0071013	CC	HSB 24 h	up	over	0.00021726	8	3
cation binding	GO:0043169	MF	HSB 24 h	down	over	0.045687	232	2188
cell chemotaxis	GO:0060326	BP	HSB 24 h	up	over	5.7813e-05	18	28
cell communication	GO:0007154	BP	HSB 24 h	down	over	0.0251635	255	2403
cell migration involved in heart formation	GO:0060974	BP	HSB 24 h	up	over	0.0495464	4	2
cellular anatomical entity	GO:0110165	CC	HSB 24 h	up	over	7.05645e-09	1114	7988
cellular anatomical entity	GO:0110165	CC	HSB 24 h	down	under	0.0118045	623	8479
cellular biosynthetic process	GO:0044249	BP	WB 1 h	up	over	0.00141024	33	2670
cellular biosynthetic process	GO:0044249	BP	HSB 24 h	up	over	6.14201e-10	397	2304
cellular component biogenesis	GO:0044085	BP	HSB 24 h	up	over	2.94756e-09	136	578
cellular localization	GO:0051641	BP	HSB 24 h	down	under	0.00171622	21	633
cellular macromolecule localization	GO:0070727	BP	HSB 24 h	down	under	0.00230323	11	426
cellular metabolic process	GO:0044237	BP	HSB 24 h	up	over	0.000301127	580	4053
cellular nitrogen compound biosynthetic process	GO:0044271	BP	WB 1 h	up	over	0.000137783	28	1785
cellular nitrogen compound catabolic process	GO:0044270	BP	HSB 24 h	up	over	0.000933828	33	109
cellular nitrogen compound metabolic process	GO:0034641	BP	WB 1 h	up	over	0.0112023	30	2544
cellular nitrogen compound metabolic process	GO:0034641	BP	HSB 24 h	up	over	3.4139e-06	359	2213
cellular response to estrogen stimulus	GO:0071391	BP	HSB 24 h	up	over	0.0417327	6	7
cellular response to heat	GO:0034605	BP	HSB 24 h	up	over	0.0234001	5	3
chemokine activity	GO:0008009	MF	HSB 24 h	up	over	4.30771e-06	15	13
chemokine receptor binding	GO:0042379	MF	HSB 24 h	up	over	7.26475e-06	15	14
chemotaxis	GO:0006935	BP	HSB 24 h	up	over	0.00256258	21	57
cholesterol biosynthetic process	GO:0006695	BP	HSB 24 h	up	over	0.0495464	4	2
chromosome segregation	GO:0007059	BP	HSB 24 h	up	under	0.036382	0	65
commitment complex	GO:0000243	CC	HSB 24 h	up	over	0.0397927	3	0
convergent extension involved in organogenesis	GO:0060029	BP	HSB 24 h	up	over	0.0234001	5	3
cotranslational protein targeting to membrane	GO:0006613	BP	WB 24 h	up	over	0.0361949	4	13
cotranslational protein targeting to membrane	GO:0006613	BP	HSB 24 h	up	over	0.00783259	8	9
cytokine activity	GO:0005125	MF	HSB 24 h	up	over	2.73011e-11	29	29
cytokine receptor binding	GO:0005126	MF	HSB 24 h	up	over	3.62798e-05	24	49
cytoplasm	GO:0005737	CC	HSB 4 h	down	under	0.0022822	12	1993
cytoplasm	GO:0005737	CC	HSB 24 h	up	over	9.54723e-07	296	1729
cytoplasm	GO:0005737	CC	HSB 24 h	down	under	4.83249e-06	91	1934
cytoskeletal protein binding	GO:0008092	MF	HSB 24 h	up	under	0.00122683	29	508
cytoskeletal protein binding	GO:0008092	MF	HSB 24 h	down	over	0.0137641	68	469
cytosol	GO:0005829	CC	WB 1 h	up	over	3.46681e-05	11	221
cytosol	GO:0005829	CC	WB 24 h	up	over	0.0260442	13	219
cytosol	GO:0005829	CC	HSB 24 h	up	over	9.24638e-05	50	179
cytosolic large ribosomal subunit	GO:0022625	CC	WB 1 h	up	over	5.0782e-07	6	13
cytosolic ribosome	GO:0022626	CC	WB 1 h	up	over	3.3634e-12	11	32
cytosolic ribosome	GO:0022626	CC	WB 24 h	up	over	0.000150665	9	34
cytosolic small ribosomal subunit	GO:0022627	CC	WB 1 h	up	over	0.000103795	5	19
cytosolic small ribosomal subunit	GO:0022627	CC	WB 24 h	up	over	0.0134302	5	19
'de novo' pyrimidine nucleobase biosynthetic process	GO:0006207	BP	HSB 24 h	up	over	0.0234001	4	1
defense response	GO:0006952	BP	HSB 24 h	up	over	0.000301127	34	106
DNA binding	GO:0003677	MF	HSB 24 h	up	under	0.000506023	82	1107
DNA-binding transcription factor activity	GO:0003700	MF	HSB 4 h	down	over	0.0274428	29	559
DNA-binding transcription factor activity	GO:0003700	MF	HSB 24 h	up	under	0.0420602	39	543
DNA-directed 5'-3' RNA polymerase activity	GO:0003899	MF	HSB 24 h	up	over	3.34278e-05	15	17
DNA-templated transcription	GO:0006351	BP	HSB 24 h	up	under	0.0311336	97	1136
electron transfer activity	GO:0009055	MF	HSB 24 h	up	over	0.00266538	19	48
electron transport chain	GO:0022900	BP	HSB 24 h	up	over	0.00349991	20	54
endopeptidase complex	GO:1905369	CC	HSB 24 h	up	over	0.00598	17	43
envelope	GO:0031975	CC	WB 24 h	up	over	0.0172951	13	209
envelope	GO:0031975	CC	HSB 24 h	up	over	1.95847e-08	58	164
enzyme activator activity	GO:0008047	MF	HSB 24 h	down	over	0.024388	34	189
enzyme regulator activity	GO:0030234	MF	WB 4 h	down	over	0.013651	36	597
enzyme regulator activity	GO:0030234	MF	HSB 24 h	down	over	0.00225357	82	555
establishment of localization in cell	GO:0051649	BP	HSB 24 h	down	under	0.00961015	15	468
establishment of protein localization	GO:0045184	BP	HSB 24 h	down	under	0.00171622	8	389
establishment of protein localization to endoplasmic reticulum	GO:0072599	BP	HSB 24 h	up	over	0.0338825	8	13
establishment of protein localization to membrane	GO:0090150	BP	HSB 24 h	up	over	0.017404	12	26
establishment of protein localization to mitochondrion	GO:0072655	BP	HSB 24 h	up	over	0.0282428	7	9
establishment of protein localization to organelle	GO:0072594	BP	HSB 24 h	up	over	0.0122396	21	65
exoribonuclease complex	GO:1905354	CC	HSB 24 h	up	over	0.0234001	5	3
exosome (RNase complex)	GO:0000178	CC	HSB 24 h	up	over	0.0109874	5	2
extracellular region	GO:0005576	CC	WB 4 h	up	over	0.0104146	24	448
extracellular region	GO:0005576	CC	WB 24 h	up	over	0.0172951	20	449
extracellular region	GO:0005576	CC	HSB 24 h	up	over	1.02308e-13	112	361
extracellular space	GO:0005615	CC	HSB 24 h	up	over	0.00605973	30	107
G protein-coupled receptor binding	GO:0001664	MF	HSB 24 h	up	over	0.00361651	18	45
G protein-coupled receptor signaling pathway	GO:0007186	BP	WB 24 h	up	over	0.0300895	19	437
gene expression	GO:0010467	BP	WB 1 h	up	over	0.000694746	29	2066
gene expression	GO:0010467	BP	HSB 24 h	up	over	3.22603e-07	308	1789
generation of precursor metabolites and energy	GO:0006091	BP	HSB 24 h	up	over	2.49198e-05	41	124
generation of precursor metabolites and energy	GO:0006091	BP	HSB 24 h	down	under	0.0137641	1	164
glutamine family amino acid biosynthetic process	GO:0009084	BP	HSB 24 h	up	over	0.0020172	7	4
glutamine family amino acid metabolic process	GO:0009064	BP	HSB 24 h	up	over	0.00107301	13	20
glyceraldehyde-3-phosphate dehydrogenase (NAD(P)+) (phosphorylating) activity	GO:0043891	MF	HSB 24 h	up	over	0.00632559	4	0
glyceraldehyde-3-phosphate dehydrogenase (NAD+) (phosphorylating) activity	GO:0004365	MF	HSB 24 h	up	over	0.00632559	4	0
glycolytic process	GO:0006096	BP	HSB 24 h	up	over	0.000259787	14	19
GTPase activator activity	GO:0005096	MF	HSB 24 h	up	under	0.0479395	7	175
GTPase activator activity	GO:0005096	MF	HSB 24 h	down	over	0.00171622	34	148
GTPase regulator activity	GO:0030695	MF	WB 4 h	down	over	0.00108232	30	389
GTPase regulator activity	GO:0030695	MF	HSB 24 h	up	under	0.000276605	18	402
GTPase regulator activity	GO:0030695	MF	HSB 24 h	down	over	1.83371e-06	71	349
guanyl-nucleotide exchange factor activity	GO:0005085	MF	WB 4 h	down	over	0.00180886	21	217
guanyl-nucleotide exchange factor activity	GO:0005085	MF	HSB 24 h	up	under	0.037187	11	229
guanyl-nucleotide exchange factor activity	GO:0005085	MF	HSB 24 h	down	over	0.00225357	40	200
heterocycle catabolic process	GO:0046700	BP	HSB 24 h	up	over	0.00104122	33	110
histone modifying activity	GO:0140993	MF	WB 4 h	down	over	0.0254737	9	51
homophilic cell adhesion via plasma membrane adhesion molecules	GO:0007156	BP	HSB 24 h	down	over	0.025702	20	85
hormone activity	GO:0005179	MF	HSB 24 h	up	over	0.0316006	15	43
hyaluronan biosynthetic process	GO:0030213	BP	HSB 24 h	up	over	0.0397927	3	0
icosanoid biosynthetic process	GO:0046456	BP	HSB 24 h	up	over	0.0495464	4	2
immune response	GO:0006955	BP	HSB 24 h	up	over	0.000990635	41	150
immune system process	GO:0002376	BP	HSB 24 h	up	over	0.00131017	61	271
inflammatory response	GO:0006954	BP	HSB 24 h	up	over	3.19563e-06	21	30
inflammatory response to wounding	GO:0090594	BP	HSB 24 h	up	over	0.0234001	4	1
inner mitochondrial membrane protein complex	GO:0098800	CC	WB 24 h	up	over	0.000628804	8	36
inner mitochondrial membrane protein complex	GO:0098800	CC	HSB 24 h	up	over	5.33919e-06	19	25
inositol 1,4,5 trisphosphate binding	GO:0070679	MF	HSB 24 h	down	over	0.00171622	6	1
inositol 1,4,5-trisphosphate-sensitive calcium-release channel activity	GO:0005220	MF	HSB 24 h	down	over	0.00615022	5	1
intracellular anatomical structure	GO:0005622	CC	HSB 24 h	up	over	0.00349991	522	3701
intracellular anatomical structure	GO:0005622	CC	HSB 24 h	down	under	0.0161099	264	3959
intracellular membrane-bounded organelle	GO:0043231	CC	HSB 24 h	down	under	0.031297	174	2720
intracellular non-membrane-bounded organelle	GO:0043232	CC	WB 1 h	up	over	0.0050973	18	1043
intracellular non-membrane-bounded organelle	GO:0043232	CC	HSB 24 h	up	over	3.62315e-06	171	887
intracellular organelle lumen	GO:0070013	CC	HSB 24 h	up	over	1.02308e-13	88	240
intracellular signal transduction	GO:0035556	BP	HSB 24 h	up	under	0.00122683	47	713
intracellular transport	GO:0046907	BP	HSB 24 h	down	under	0.0138371	11	383
iron ion binding	GO:0005506	MF	HSB 24 h	up	over	0.00177769	27	83
isoprenoid biosynthetic process	GO:0008299	BP	HSB 24 h	up	over	0.0394678	7	10
isoprenoid metabolic process	GO:0006720	BP	HSB 24 h	up	over	0.00598	12	22
large ribosomal subunit	GO:0015934	CC	WB 1 h	up	over	5.32667e-06	6	22
lipid biosynthetic process	GO:0008610	BP	HSB 24 h	up	over	0.010001	36	144
L-proline biosynthetic process	GO:0055129	BP	HSB 24 h	up	over	0.0397927	3	0
macromolecule biosynthetic process	GO:0009059	BP	WB 1 h	up	over	0.00456536	29	2293
macromolecule biosynthetic process	GO:0009059	BP	HSB 24 h	up	over	1.29332e-06	332	1992
macromolecule localization	GO:0033036	BP	HSB 24 h	down	under	0.00495333	20	580
macromolecule modification	GO:0043412	BP	WB 4 h	up	under	0.000856475	9	1813
maturation of 5.8S rRNA	GO:0000460	BP	HSB 24 h	up	over	0.000696589	6	1
maturation of 5.8S rRNA from tricistronic rRNA transcript (SSU-rRNA, 5.8S rRNA, LSU-rRNA)	GO:0000466	BP	HSB 24 h	up	over	0.000696589	6	1
maturation of LSU-rRNA	GO:0000470	BP	HSB 24 h	up	over	0.00197685	6	2
maturation of LSU-rRNA from tricistronic rRNA transcript (SSU-rRNA, 5.8S rRNA, LSU-rRNA)	GO:0000463	BP	HSB 24 h	up	over	0.0495464	4	2
maturation of SSU-rRNA	GO:0030490	BP	HSB 24 h	up	over	2.30757e-05	7	0
maturation of SSU-rRNA from tricistronic rRNA transcript (SSU-rRNA, 5.8S rRNA, LSU-rRNA)	GO:0000462	BP	HSB 24 h	up	over	0.000933828	5	0
membrane	GO:0016020	CC	HSB 24 h	up	over	0.0164992	636	4688
membrane-bounded organelle	GO:0043227	CC	HSB 24 h	down	under	0.0262279	178	2788
membrane-enclosed lumen	GO:0031974	CC	HSB 24 h	up	over	1.02308e-13	88	240
metabolic process	GO:0008152	BP	HSB 24 h	up	over	0.000199745	730	5224
metabolic process	GO:0008152	BP	HSB 24 h	down	under	0.0191794	391	5563
metal ion binding	GO:0046872	MF	HSB 24 h	down	over	0.0289135	232	2167
methylation	GO:0032259	BP	HSB 24 h	up	over	0.000376748	42	148
methylosome	GO:0034709	CC	HSB 24 h	up	over	0.0109874	5	2
methyltransferase activity	GO:0008168	MF	HSB 24 h	up	over	1.00183e-05	42	123
mitochondrial envelope	GO:0005740	CC	WB 24 h	up	over	0.0109029	12	163
mitochondrial envelope	GO:0005740	CC	HSB 24 h	up	over	2.09604e-10	53	121
mitochondrial envelope	GO:0005740	CC	HSB 24 h	down	under	0.0289135	2	172
mitochondrial inner membrane	GO:0005743	CC	WB 24 h	up	over	0.00925484	10	104
mitochondrial inner membrane	GO:0005743	CC	HSB 24 h	up	over	6.94071e-07	35	78
mitochondrial intermembrane space	GO:0005758	CC	HSB 24 h	up	over	0.000197357	10	7
mitochondrial membrane	GO:0031966	CC	WB 24 h	up	over	0.0056329	12	143
mitochondrial membrane	GO:0031966	CC	HSB 24 h	up	over	4.70012e-07	43	111
mitochondrial protein-containing complex	GO:0098798	CC	WB 24 h	up	over	0.0056329	8	54
mitochondrial protein-containing complex	GO:0098798	CC	HSB 24 h	up	over	1.389e-06	24	38
mitochondrial respirasome	GO:0005746	CC	WB 24 h	up	over	0.00925484	5	16
mitochondrial respirasome	GO:0005746	CC	HSB 24 h	up	over	0.0074412	9	12
mitochondrial respiratory chain complex I	GO:0005747	CC	HSB 24 h	up	over	0.0285159	6	6
mitochondrial respiratory chain complex I assembly	GO:0032981	BP	HSB 24 h	up	over	0.0495464	4	2
mitochondrion	GO:0005739	CC	WB 24 h	up	over	0.0310452	16	329
mitochondrion	GO:0005739	CC	HSB 24 h	up	over	1.17833e-11	86	257
mitochondrion	GO:0005739	CC	HSB 24 h	down	under	0.00171622	6	337
molecular function activator activity	GO:0140677	MF	HSB 24 h	up	over	0.00314071	72	349
molecular transducer activity	GO:0060089	MF	HSB 24 h	down	over	0.018607	90	685
monocarboxylic acid transport	GO:0015718	BP	HSB 24 h	up	over	0.0283113	10	20
mRNA metabolic process	GO:0016071	BP	HSB 24 h	up	over	0.0264967	37	161
mRNA processing	GO:0006397	BP	HSB 24 h	up	over	0.0178638	30	117
mRNA splicing, via spliceosome	GO:0000398	BP	HSB 24 h	up	over	0.000116109	25	58
NADH dehydrogenase complex	GO:0030964	CC	HSB 24 h	up	over	0.0285159	6	6
NADH dehydrogenase complex assembly	GO:0010257	BP	HSB 24 h	up	over	0.0495464	4	2
ncRNA metabolic process	GO:0034660	BP	HSB 24 h	up	over	2.12886e-15	67	132
ncRNA metabolic process	GO:0034660	BP	HSB 24 h	down	under	0.0382881	3	196
ncRNA processing	GO:0034470	BP	HSB 24 h	up	over	3.90239e-16	54	79
negative regulation of cytokine production	GO:0001818	BP	HSB 24 h	up	over	0.0495464	4	2
nicotinamide nucleotide metabolic process	GO:0046496	BP	HSB 24 h	up	over	0.00483713	17	42
nitrogen compound transport	GO:0071705	BP	HSB 24 h	down	under	0.00171622	12	460
non-membrane-bounded organelle	GO:0043228	CC	WB 1 h	up	over	0.0050973	18	1043
non-membrane-bounded organelle	GO:0043228	CC	HSB 24 h	up	over	3.62315e-06	171	887
nuclear lumen	GO:0031981	CC	HSB 24 h	up	over	5.31101e-10	68	193
nuclear protein-containing complex	GO:0140513	CC	HSB 24 h	down	under	0.046188	12	371
nucleobase biosynthetic process	GO:0046112	BP	HSB 24 h	up	over	0.0234001	5	3
nucleobase metabolic process	GO:0009112	BP	HSB 24 h	up	over	0.0196287	7	8
nucleobase-containing compound catabolic process	GO:0034655	BP	HSB 24 h	up	over	0.000632236	31	96
nucleobase-containing small molecule metabolic process	GO:0055086	BP	HSB 24 h	up	over	0.00171675	49	201
nucleolus	GO:0005730	CC	HSB 24 h	up	over	2.80602e-23	46	28
nucleoside diphosphate catabolic process	GO:0009134	BP	HSB 24 h	up	over	0.000259787	14	19
nucleoside diphosphate metabolic process	GO:0009132	BP	HSB 24 h	up	over	0.000933828	14	23
nucleoside phosphate catabolic process	GO:1901292	BP	HSB 24 h	up	over	0.000367667	16	27
nucleoside phosphate metabolic process	GO:0006753	BP	HSB 24 h	up	over	0.0120131	42	181
nucleoside triphosphate metabolic process	GO:0009141	BP	HSB 24 h	up	over	0.000199745	23	52
nucleoside-triphosphatase regulator activity	GO:0060589	MF	WB 4 h	down	over	0.00108232	30	389
nucleoside-triphosphatase regulator activity	GO:0060589	MF	HSB 24 h	up	under	0.000276605	18	402
nucleoside-triphosphatase regulator activity	GO:0060589	MF	HSB 24 h	down	over	1.83371e-06	71	349
nucleotide catabolic process	GO:0009166	BP	HSB 24 h	up	over	0.000584467	15	25
nucleotide metabolic process	GO:0009117	BP	HSB 24 h	up	over	0.00770723	42	178
nucleotidyltransferase activity	GO:0016779	MF	HSB 24 h	up	over	0.00419005	25	79
organelle envelope	GO:0031967	CC	WB 24 h	up	over	0.0172951	13	209
organelle envelope	GO:0031967	CC	HSB 24 h	up	over	1.95847e-08	58	164
organelle envelope lumen	GO:0031970	CC	HSB 24 h	up	over	0.000197357	10	7
organelle inner membrane	GO:0019866	CC	WB 24 h	up	over	0.00925484	10	107
organelle inner membrane	GO:0019866	CC	HSB 24 h	up	over	1.37384e-06	35	81
organelle lumen	GO:0043233	CC	HSB 24 h	up	over	1.02308e-13	88	240
organelle membrane	GO:0031090	CC	HSB 24 h	down	under	0.00171622	16	537
organic acid biosynthetic process	GO:0016053	BP	HSB 24 h	up	over	0.00932327	18	50
organic acid metabolic process	GO:0006082	BP	HSB 24 h	up	over	0.000652793	58	245
organic acid metabolic process	GO:0006082	BP	HSB 24 h	down	under	0.00958101	6	297
organic acid transport	GO:0015849	BP	HSB 24 h	up	over	0.028021	16	47
organic cyclic compound catabolic process	GO:1901361	BP	HSB 24 h	up	over	0.00241347	33	116
organic substance biosynthetic process	GO:1901576	BP	WB 1 h	up	over	0.00099828	34	2736
organic substance biosynthetic process	GO:1901576	BP	HSB 24 h	up	over	2.62446e-12	417	2349
organic substance metabolic process	GO:0071704	BP	HSB 24 h	up	over	0.0133482	662	4886
organonitrogen compound biosynthetic process	GO:1901566	BP	WB 1 h	up	over	5.32667e-06	20	768
organonitrogen compound biosynthetic process	GO:1901566	BP	HSB 24 h	up	over	5.93282e-14	162	624
organonitrogen compound biosynthetic process	GO:1901566	BP	HSB 24 h	down	under	0.00230239	29	757
organonitrogen compound metabolic process	GO:1901564	BP	HSB 24 h	up	over	0.00914666	401	2795
organophosphate catabolic process	GO:0046434	BP	HSB 24 h	up	over	0.0032188	17	40
oxidoreductase activity	GO:0016491	MF	HSB 24 h	up	over	4.70012e-07	112	483
oxidoreductase activity	GO:0016491	MF	HSB 24 h	down	under	0.0289135	23	572
oxidoreduction-driven active transmembrane transporter activity	GO:0015453	MF	HSB 24 h	up	over	0.0378489	12	30
oxoacid metabolic process	GO:0043436	BP	HSB 24 h	up	over	0.00117379	57	244
oxoacid metabolic process	GO:0043436	BP	HSB 24 h	down	under	0.00958101	6	295
peptidase complex	GO:1905368	CC	HSB 24 h	up	over	0.0208925	19	57
peptide biosynthetic process	GO:0043043	BP	WB 1 h	up	over	1.65598e-08	17	345
peptide biosynthetic process	GO:0043043	BP	WB 24 h	up	over	0.00925484	18	344
peptide biosynthetic process	GO:0043043	BP	HSB 24 h	up	over	1.02308e-13	94	270
peptide biosynthetic process	GO:0043043	BP	HSB 24 h	down	under	0.0199595	10	354
peptide cross-linking	GO:0018149	BP	HSB 24 h	up	over	0.0495464	4	2
peptide metabolic process	GO:0006518	BP	WB 1 h	up	over	1.85404e-08	17	354
peptide metabolic process	GO:0006518	BP	WB 24 h	up	over	0.0110616	18	353
peptide metabolic process	GO:0006518	BP	HSB 24 h	up	over	1.18353e-13	95	277
peptide metabolic process	GO:0006518	BP	HSB 24 h	down	under	0.0289135	11	361
peptidyl-lysine modification	GO:0018205	BP	HSB 24 h	up	under	0.012389	1	101
phosphotransferase activity, alcohol group as acceptor	GO:0016773	MF	WB 4 h	up	under	0.0431382	2	822
pICln-Sm protein complex	GO:0034715	CC	HSB 24 h	up	over	0.00394273	5	1
polysomal ribosome	GO:0042788	CC	WB 24 h	up	over	0.0260442	3	3
polysome	GO:0005844	CC	WB 24 h	up	over	0.0260442	3	3
positive regulation of GTPase activity	GO:0043547	BP	HSB 24 h	up	under	0.0386757	7	179
positive regulation of GTPase activity	GO:0043547	BP	HSB 24 h	down	over	0.00171622	34	152
positive regulation of hydrolase activity	GO:0051345	BP	HSB 24 h	down	over	0.00961015	34	172
post-translational protein modification	GO:0043687	BP	HSB 24 h	up	under	0.0376825	29	440
precatalytic spliceosome	GO:0071011	CC	HSB 24 h	up	over	1.22325e-05	9	2
preribosome	GO:0030684	CC	HSB 24 h	up	over	1.29932e-12	18	3
preribosome, large subunit precursor	GO:0030687	CC	HSB 24 h	up	over	0.0234001	4	1
preribosome, small subunit precursor	GO:0030688	CC	HSB 24 h	up	over	0.0234001	4	1
proline biosynthetic process	GO:0006561	BP	HSB 24 h	up	over	0.0397927	3	0
prostaglandin biosynthetic process	GO:0001516	BP	HSB 24 h	up	over	0.0234001	4	1
prostaglandin metabolic process	GO:0006693	BP	HSB 24 h	up	over	0.0495464	4	2
prostanoid biosynthetic process	GO:0046457	BP	HSB 24 h	up	over	0.0234001	4	1
prostanoid metabolic process	GO:0006692	BP	HSB 24 h	up	over	0.0495464	4	2
proteasome complex	GO:0000502	CC	HSB 24 h	up	over	0.00205665	17	38
protein folding	GO:0006457	BP	HSB 24 h	up	over	0.0221597	19	58
protein kinase activity	GO:0004672	MF	WB 4 h	up	under	0.00351799	0	723
protein kinase activity	GO:0004672	MF	HSB 24 h	up	under	0.0397927	52	678
protein kinase activity	GO:0004672	MF	HSB 24 h	down	over	0.046188	83	647
protein localization	GO:0008104	BP	HSB 24 h	down	under	0.00230323	11	426
protein localization to membrane	GO:0072657	BP	HSB 24 h	up	over	0.0476711	14	41
protein localization to mitochondrion	GO:0070585	BP	HSB 24 h	up	over	0.0282428	7	9
protein localization to organelle	GO:0033365	BP	HSB 24 h	up	over	0.0397927	22	81
protein modification process	GO:0036211	BP	WB 4 h	up	under	0.000173812	6	1721
protein modification process	GO:0036211	BP	HSB 24 h	up	under	0.00222153	136	1602
protein targeting	GO:0006605	BP	WB 24 h	up	over	0.0477555	6	47
protein targeting	GO:0006605	BP	HSB 24 h	up	over	0.00269424	16	35
protein targeting to ER	GO:0045047	BP	HSB 24 h	up	over	0.0248082	8	12
protein targeting to membrane	GO:0006612	BP	HSB 24 h	up	over	0.0248082	8	12
protein targeting to mitochondrion	GO:0006626	BP	HSB 24 h	up	over	0.0282428	7	9
protein transport	GO:0015031	BP	HSB 24 h	down	under	0.00441575	8	352
protein-containing complex	GO:0032991	CC	HSB 24 h	down	under	0.00454462	87	1628
protein-containing complex assembly	GO:0065003	BP	HSB 24 h	up	over	0.00846174	59	282
protein-containing complex organization	GO:0043933	BP	HSB 24 h	up	over	0.0472011	67	362
protein-glutamine gamma-glutamyltransferase activity	GO:0003810	MF	HSB 24 h	up	over	0.0495464	4	2
protein-RNA complex assembly	GO:0022618	BP	HSB 24 h	up	over	0.000660376	18	37
protein-RNA complex organization	GO:0071826	BP	HSB 24 h	up	over	0.000660376	18	37
purine nucleoside diphosphate catabolic process	GO:0009137	BP	HSB 24 h	up	over	0.000259787	14	19
purine nucleoside diphosphate metabolic process	GO:0009135	BP	HSB 24 h	up	over	0.000933828	14	23
purine nucleoside triphosphate metabolic process	GO:0009144	BP	HSB 24 h	up	over	0.00180263	19	46
purine nucleotide catabolic process	GO:0006195	BP	HSB 24 h	up	over	0.000506023	14	21
purine nucleotide metabolic process	GO:0006163	BP	HSB 24 h	up	over	0.0310958	34	144
purine ribonucleoside diphosphate catabolic process	GO:0009181	BP	HSB 24 h	up	over	0.000259787	14	19
purine ribonucleoside diphosphate metabolic process	GO:0009179	BP	HSB 24 h	up	over	0.000933828	14	23
purine ribonucleoside triphosphate metabolic process	GO:0009205	BP	HSB 24 h	up	over	0.00180263	19	46
purine ribonucleotide catabolic process	GO:0009154	BP	HSB 24 h	up	over	0.000506023	14	21
purine ribonucleotide metabolic process	GO:0009150	BP	HSB 24 h	up	over	0.0113646	31	118
purine-containing compound catabolic process	GO:0072523	BP	HSB 24 h	up	over	0.00122683	14	24
purine-containing compound metabolic process	GO:0072521	BP	HSB 24 h	up	over	0.0271918	35	150
pyridine nucleotide catabolic process	GO:0019364	BP	HSB 24 h	up	over	0.000259787	14	19
pyridine nucleotide metabolic process	GO:0019362	BP	HSB 24 h	up	over	0.00483713	17	42
pyridine-containing compound catabolic process	GO:0072526	BP	HSB 24 h	up	over	0.000259787	14	19
pyridine-containing compound metabolic process	GO:0072524	BP	HSB 24 h	up	over	0.007248	17	44
pyrimidine nucleobase biosynthetic process	GO:0019856	BP	HSB 24 h	up	over	0.0234001	4	1
pyrimidine nucleobase metabolic process	GO:0006206	BP	HSB 24 h	up	over	0.0109874	5	2
pyrimidine nucleotide biosynthetic process	GO:0006221	BP	HSB 24 h	up	over	0.0121575	8	10
pyrimidine nucleotide metabolic process	GO:0006220	BP	HSB 24 h	up	over	0.0180776	8	11
pyrimidine ribonucleotide biosynthetic process	GO:0009220	BP	HSB 24 h	up	over	0.0394678	7	10
pyrimidine ribonucleotide metabolic process	GO:0009218	BP	HSB 24 h	up	over	0.0394678	7	10
pyrimidine-containing compound biosynthetic process	GO:0072528	BP	HSB 24 h	up	over	0.00135336	10	11
pyrimidine-containing compound metabolic process	GO:0072527	BP	HSB 24 h	up	over	0.00172871	12	18
pyruvate metabolic process	GO:0006090	BP	HSB 24 h	up	over	0.00164812	14	25
receptor ligand activity	GO:0048018	MF	HSB 24 h	up	over	5.7675e-11	58	137
regulation of biological process	GO:0050789	BP	HSB 24 h	up	under	0.0375115	429	4161
regulation of biological process	GO:0050789	BP	HSB 24 h	down	over	0.0183914	417	4173
regulation of cellular biosynthetic process	GO:0031326	BP	HSB 24 h	up	under	0.0494468	113	1272
regulation of cellular metabolic process	GO:0031323	BP	HSB 24 h	up	under	0.0354986	128	1430
regulation of cellular process	GO:0050794	BP	HSB 24 h	up	under	0.0174446	397	3925
regulation of cellular process	GO:0050794	BP	HSB 24 h	down	over	0.0137641	397	3925
regulation of DNA-templated transcription	GO:0006355	BP	HSB 24 h	up	under	0.000364204	77	1066
regulation of gene expression	GO:0010468	BP	HSB 24 h	up	under	0.0397927	110	1250
regulation of GTPase activity	GO:0043087	BP	HSB 24 h	up	under	0.0311945	8	197
regulation of GTPase activity	GO:0043087	BP	HSB 24 h	down	over	0.00225357	36	169
regulation of nitrogen compound metabolic process	GO:0051171	BP	HSB 24 h	up	under	0.0245041	123	1397
regulation of nucleobase-containing compound metabolic process	GO:0019219	BP	HSB 24 h	up	under	0.00336429	91	1147
regulation of primary metabolic process	GO:0080090	BP	HSB 24 h	up	under	0.0374383	126	1408
regulation of RNA biosynthetic process	GO:2001141	BP	HSB 24 h	up	under	0.000534357	78	1066
regulation of RNA metabolic process	GO:0051252	BP	HSB 24 h	up	under	0.00135738	86	1121
respirasome	GO:0070469	CC	WB 24 h	up	over	0.0127637	6	32
respirasome	GO:0070469	CC	HSB 24 h	up	over	5.05821e-05	16	21
respiratory chain complex I	GO:0045271	CC	HSB 24 h	up	over	0.0285159	6	6
response to bacterium	GO:0009617	BP	HSB 24 h	up	over	0.0408909	15	45
response to biotic stimulus	GO:0009607	BP	HSB 24 h	up	over	6.77718e-05	37	110
response to chemical	GO:0042221	BP	HSB 24 h	up	over	0.00460538	81	416
response to cytokine	GO:0034097	BP	HSB 24 h	up	over	0.0374383	19	64
response to external biotic stimulus	GO:0043207	BP	HSB 24 h	up	over	0.000117473	36	109
response to external stimulus	GO:0009605	BP	HSB 24 h	up	over	5.25028e-06	65	238
response to fungus	GO:0009620	BP	HSB 24 h	up	over	0.0126014	10	17
response to interleukin-1	GO:0070555	BP	HSB 24 h	up	over	0.0495464	4	2
response to other organism	GO:0051707	BP	HSB 24 h	up	over	0.000117473	36	109
response to wounding	GO:0009611	BP	HSB 24 h	up	over	0.0221597	19	58
response to yeast	GO:0001878	BP	HSB 24 h	up	over	0.00457738	10	14
ribonucleoprotein complex	GO:1990904	CC	WB 1 h	up	over	2.18384e-06	11	163
ribonucleoprotein complex	GO:1990904	CC	HSB 24 h	up	over	2.0934e-14	60	113
ribonucleoprotein complex	GO:1990904	CC	HSB 24 h	down	under	0.00171622	0	173
ribonucleoprotein complex binding	GO:0043021	MF	HSB 24 h	up	over	0.0156435	9	14
ribonucleoprotein complex biogenesis	GO:0022613	BP	WB 4 h	up	over	0.0250595	11	115
ribonucleoprotein complex biogenesis	GO:0022613	BP	HSB 24 h	up	over	5.50165e-28	66	59
ribonucleoprotein complex biogenesis	GO:0022613	BP	HSB 24 h	down	under	0.0168204	0	125
ribonucleoside diphosphate catabolic process	GO:0009191	BP	HSB 24 h	up	over	0.000259787	14	19
ribonucleoside diphosphate metabolic process	GO:0009185	BP	HSB 24 h	up	over	0.000933828	14	23
ribonucleoside triphosphate metabolic process	GO:0009199	BP	HSB 24 h	up	over	0.000301127	22	50
ribonucleotide catabolic process	GO:0009261	BP	HSB 24 h	up	over	0.000506023	14	21
ribonucleotide metabolic process	GO:0009259	BP	HSB 24 h	up	over	0.000933828	36	124
ribose phosphate metabolic process	GO:0019693	BP	HSB 24 h	up	over	0.00108099	36	126
ribosomal large subunit biogenesis	GO:0042273	BP	HSB 24 h	up	over	8.20021e-06	12	7
ribosomal small subunit biogenesis	GO:0042274	BP	HSB 24 h	up	over	0.000549279	10	9
ribosomal subunit	GO:0044391	CC	WB 1 h	up	over	9.28957e-11	11	49
ribosomal subunit	GO:0044391	CC	WB 24 h	up	over	0.000628804	9	51
ribosomal subunit	GO:0044391	CC	HSB 24 h	up	over	0.037187	15	44
ribosome	GO:0005840	CC	WB 1 h	up	over	1.03942e-09	14	156
ribosome	GO:0005840	CC	WB 24 h	up	over	0.000199251	15	155
ribosome	GO:0005840	CC	HSB 24 h	up	over	8.89858e-14	58	111
ribosome	GO:0005840	CC	HSB 24 h	down	under	0.00214921	0	169
ribosome assembly	GO:0042255	BP	WB 1 h	up	over	0.00133894	4	15
ribosome assembly	GO:0042255	BP	HSB 24 h	up	over	0.000549279	10	9
ribosome biogenesis	GO:0042254	BP	WB 4 h	up	over	0.00905489	10	80
ribosome biogenesis	GO:0042254	BP	HSB 24 h	up	over	1.33692e-28	56	33
RNA binding	GO:0003723	MF	HSB 24 h	up	over	5.04582e-06	109	494
RNA biosynthetic process	GO:0032774	BP	HSB 24 h	up	under	0.0365961	98	1140
RNA methylation	GO:0001510	BP	HSB 24 h	up	over	0.0177664	11	22
RNA methyltransferase activity	GO:0008173	MF	HSB 24 h	up	over	0.00650521	10	15
RNA modification	GO:0009451	BP	HSB 24 h	up	over	0.00509618	21	61
RNA polymerase activity	GO:0097747	MF	HSB 24 h	up	over	3.34278e-05	15	17
RNA polymerase I activity	GO:0001054	MF	HSB 24 h	up	over	0.000933828	5	0
RNA polymerase I complex	GO:0005736	CC	HSB 24 h	up	over	0.000933828	5	0
RNA polymerase II, core complex	GO:0005665	CC	HSB 24 h	up	over	0.0285159	6	6
RNA polymerase III activity	GO:0001056	MF	HSB 24 h	up	over	0.000166058	6	0
RNA polymerase III complex	GO:0005666	CC	HSB 24 h	up	over	0.000394005	7	2
RNA processing	GO:0006396	BP	HSB 24 h	up	over	4.16213e-16	96	249
RNA splicing	GO:0008380	BP	HSB 24 h	up	over	0.000458795	30	87
RNA splicing, via transesterification reactions	GO:0000375	BP	HSB 24 h	up	over	0.000116109	25	58
RNA splicing, via transesterification reactions with bulged adenosine as nucleophile	GO:0000377	BP	HSB 24 h	up	over	0.000116109	25	58
rRNA metabolic process	GO:0016072	BP	HSB 24 h	up	over	1.78172e-21	38	17
rRNA modification	GO:0000154	BP	HSB 24 h	up	over	0.0234001	5	3
rRNA processing	GO:0006364	BP	WB 4 h	up	over	0.0353093	7	43
rRNA processing	GO:0006364	BP	HSB 24 h	up	over	2.41757e-24	38	11
secondary alcohol biosynthetic process	GO:1902653	BP	HSB 24 h	up	over	0.0397927	5	4
semaphorin receptor activity	GO:0017154	MF	WB 4 h	down	over	0.0254737	6	17
semaphorin receptor activity	GO:0017154	MF	HSB 24 h	down	over	0.0346665	8	15
semaphorin-plexin signaling pathway	GO:0071526	BP	WB 4 h	down	over	0.0357769	6	19
sequence-specific DNA binding	GO:0043565	MF	HSB 24 h	up	under	0.000933828	23	442
signal transduction	GO:0007165	BP	HSB 24 h	down	over	0.0137641	245	2260
signaling	GO:0023052	BP	HSB 24 h	down	over	0.0286467	251	2367
signaling receptor activator activity	GO:0030546	MF	HSB 24 h	up	over	5.7675e-11	58	137
signaling receptor activity	GO:0038023	MF	HSB 24 h	down	over	0.018607	90	685
signaling receptor binding	GO:0005102	MF	HSB 24 h	up	over	0.000632236	72	328
signaling receptor regulator activity	GO:0030545	MF	HSB 24 h	up	over	9.0363e-11	58	139
small molecule biosynthetic process	GO:0044283	BP	HSB 24 h	up	over	0.000412462	32	98
small molecule metabolic process	GO:0044281	BP	WB 4 h	down	under	0.000559525	0	627
small molecule metabolic process	GO:0044281	BP	HSB 24 h	up	over	4.47885e-05	108	517
small molecule metabolic process	GO:0044281	BP	HSB 24 h	down	under	0.00010862	16	609
small nuclear ribonucleoprotein complex	GO:0030532	CC	HSB 24 h	up	over	3.27365e-07	15	9
small ribosomal subunit	GO:0015935	CC	WB 1 h	up	over	0.000422389	5	27
small ribosomal subunit	GO:0015935	CC	WB 24 h	up	over	0.0373954	5	27
small-subunit processome	GO:0032040	CC	HSB 24 h	up	over	3.13335e-06	9	1
Sm-like protein family complex	GO:0120114	CC	HSB 24 h	up	over	7.26475e-06	15	14
SMN-Sm protein complex	GO:0034719	CC	HSB 24 h	up	over	0.0397927	5	4
sno(s)RNA-containing ribonucleoprotein complex	GO:0005732	CC	HSB 24 h	up	over	0.00197685	6	2
snoRNA binding	GO:0030515	MF	HSB 24 h	up	over	0.000933828	5	0
snRNP binding	GO:0070990	MF	HSB 24 h	up	over	0.0397927	3	0
spectrin	GO:0008091	CC	HSB 24 h	down	over	0.0420733	5	4
spliceosomal complex	GO:0005681	CC	HSB 24 h	up	over	2.19814e-05	16	19
spliceosomal snRNP assembly	GO:0000387	BP	HSB 24 h	up	over	0.00167631	8	6
spliceosomal snRNP complex	GO:0097525	CC	HSB 24 h	up	over	3.27365e-07	15	9
spliceosomal tri-snRNP complex	GO:0097526	CC	HSB 24 h	up	over	5.76833e-07	12	4
SRP-dependent cotranslational protein targeting to membrane	GO:0006614	BP	WB 24 h	up	over	0.0300895	4	12
SRP-dependent cotranslational protein targeting to membrane	GO:0006614	BP	HSB 24 h	up	over	0.00484633	8	8
steroid biosynthetic process	GO:0006694	BP	HSB 24 h	up	over	0.00122683	12	17
steroid metabolic process	GO:0008202	BP	HSB 24 h	up	over	0.0378489	12	30
sterol biosynthetic process	GO:0016126	BP	HSB 24 h	up	over	0.00167631	8	6
structural constituent of ribosome	GO:0003735	MF	WB 1 h	up	over	1.373e-10	14	130
structural constituent of ribosome	GO:0003735	MF	WB 24 h	up	over	0.000199251	14	130
structural constituent of ribosome	GO:0003735	MF	HSB 24 h	up	over	2.79581e-12	50	93
structural constituent of ribosome	GO:0003735	MF	HSB 24 h	down	under	0.00844167	0	143
structural molecule activity	GO:0005198	MF	WB 1 h	up	over	1.65598e-08	16	296
structural molecule activity	GO:0005198	MF	WB 24 h	up	over	0.0134302	16	296
structural molecule activity	GO:0005198	MF	HSB 24 h	up	over	1.2838e-05	65	246
taxis	GO:0042330	BP	HSB 24 h	up	over	0.00256258	21	57
transcription by RNA polymerase I	GO:0006360	BP	HSB 24 h	up	over	0.0397927	5	4
transcription by RNA polymerase III	GO:0006383	BP	HSB 24 h	up	over	0.000933828	8	5
transcription regulator activity	GO:0140110	MF	HSB 24 h	up	under	0.0102512	46	652
transcription regulator complex	GO:0005667	CC	HSB 24 h	up	under	0.0324368	2	108
transferase activity, transferring one-carbon groups	GO:0016741	MF	HSB 24 h	up	over	6.09418e-06	44	130
translation	GO:0006412	BP	WB 1 h	up	over	1.65598e-08	17	341
translation	GO:0006412	BP	WB 24 h	up	over	0.00925484	18	340
translation	GO:0006412	BP	HSB 24 h	up	over	5.93282e-14	94	266
translation	GO:0006412	BP	HSB 24 h	down	under	0.0251635	10	350
translation factor activity, RNA binding	GO:0008135	MF	HSB 24 h	up	over	0.000116109	31	85
translation initiation factor activity	GO:0003743	MF	HSB 24 h	up	over	0.00676683	19	53
translation regulator activity	GO:0045182	MF	HSB 24 h	up	over	0.000309292	33	101
translation regulator activity, nucleic acid binding	GO:0090079	MF	HSB 24 h	up	over	8.63277e-05	32	88
translational elongation	GO:0006414	BP	HSB 24 h	up	over	0.0435758	12	31
translational initiation	GO:0006413	BP	HSB 24 h	up	over	0.000259787	25	62
tRNA metabolic process	GO:0006399	BP	HSB 24 h	up	over	0.0024912	29	94
tRNA processing	GO:0008033	BP	HSB 24 h	up	over	0.0180776	17	49
tubulin binding	GO:0015631	MF	HSB 24 h	up	under	0.0219733	5	160
U1 snRNP	GO:0005685	CC	HSB 24 h	up	over	0.000394005	7	2
U1 snRNP binding	GO:1990446	MF	HSB 24 h	up	over	0.0397927	3	0
U12-type spliceosomal complex	GO:0005689	CC	HSB 24 h	up	over	0.0234001	5	3
U2 snRNP	GO:0005686	CC	HSB 24 h	up	over	0.000394005	7	2
U2-type catalytic step 2 spliceosome	GO:0071007	CC	HSB 24 h	up	over	0.000166058	6	0
U2-type precatalytic spliceosome	GO:0071005	CC	HSB 24 h	up	over	7.88208e-05	8	2
U2-type spliceosomal complex	GO:0005684	CC	HSB 24 h	up	over	1.13206e-06	11	3
U4 snRNP	GO:0005687	CC	HSB 24 h	up	over	0.000166058	6	0
U4/U6 x U5 tri-snRNP complex	GO:0046540	CC	HSB 24 h	up	over	5.76833e-07	12	4
U5 snRNP	GO:0005682	CC	HSB 24 h	up	over	0.00197685	6	2
unfolded protein binding	GO:0051082	MF	HSB 24 h	up	over	0.0234001	15	41
unsaturated fatty acid biosynthetic process	GO:0006636	BP	HSB 24 h	up	over	0.0417327	6	7
urea cycle	GO:0000050	BP	HSB 24 h	up	over	0.0397927	3	0
urea metabolic process	GO:0019627	BP	HSB 24 h	up	over	0.0397927	3	0
vesicle-mediated transport	GO:0016192	BP	HSB 24 h	up	under	0.00422379	23	414
viral gene expression	GO:0019080	BP	WB 1 h	up	over	0.00133894	3	3
viral gene expression	GO:0019080	BP	WB 24 h	up	over	0.00115444	4	2
viral gene expression	GO:0019080	BP	HSB 24 h	up	over	0.00394273	5	1
viral process	GO:0016032	BP	HSB 24 h	up	over	0.0427927	8	14
viral transcription	GO:0019083	BP	WB 1 h	up	over	0.00133894	3	3
viral transcription	GO:0019083	BP	WB 24 h	up	over	0.00115444	4	2
viral transcription	GO:0019083	BP	HSB 24 h	up	over	0.00394273	5	1
wound healing	GO:0042060	BP	HSB 24 h	up	over	0.0316006	15	43

## Sheet: Supplemental Table 4
Supplemental Table 4. GO terms identified through Gene Set Enrichment Analysis (GSEA) of differentially expressed gene transcripts (DEGs, FDR adjusted p-value < 0.05) identified via pairwise comparisons of gill tissue gene expression in white bass (WB) and hybrid striped bass (HSB) 1 h, 4 h, and 24 h after infection with Flavobacterium covae relative to species-specific 0 h control groups (i.e., …
GO Term	GO ID	Cat.	Comparison	Distribution	Size	ES	NES	Nominal p-val	FDR q-val	FWER p-val	Leading Edge
4 iron, 4 sulfur cluster binding	GO:0051539	MF	HSB 24 h	Top	27	0.69045	1.73929	0.00149925	0.00632367	0.755	tags=44%, list=19%, signal=55%
5'-3' RNA polymerase activity	GO:0034062	MF	WB 4 h	Top	31	0.765553	2.14568	0	4.20547e-05	0.002	tags=61%, list=15%, signal=72%
5'-3' RNA polymerase activity	GO:0034062	MF	WB 24 h	Top	31	0.619891	1.76228	0.0018797	0.0163347	0.92	tags=58%, list=21%, signal=73%
5'-3' RNA polymerase activity	GO:0034062	MF	HSB 4 h	Top	31	0.810559	2.05639	0	0.000356919	0.01	tags=74%, list=16%, signal=88%
5'-3' RNA polymerase activity	GO:0034062	MF	HSB 24 h	Top	31	0.832569	2.17656	0	0	0	tags=65%, list=9%, signal=71%
active transmembrane transporter activity	GO:0022804	MF	WB 24 h	Top	254	0.424785	1.64863	0	0.042357	1	tags=20%, list=11%, signal=22%
acyl-CoA metabolic process	GO:0006637	BP	HSB 24 h	Top	23	0.707971	1.71182	0.00151745	0.00883878	0.879	tags=57%, list=21%, signal=71%
ADP catabolic process	GO:0046032	BP	HSB 24 h	Top	32	0.665768	1.72133	0.00143678	0.00795971	0.837	tags=78%, list=29%, signal=109%
aerobic electron transport chain	GO:0019646	BP	WB 1 h	Top	15	0.83388	1.93893	0	0.00504647	0.327	tags=73%, list=14%, signal=85%
aerobic electron transport chain	GO:0019646	BP	WB 4 h	Top	15	0.820446	1.93684	0	0.00168998	0.131	tags=60%, list=9%, signal=66%
aerobic electron transport chain	GO:0019646	BP	WB 24 h	Top	15	0.840657	2.04594	0	0.000309113	0.022	tags=80%, list=15%, signal=94%
aerobic electron transport chain	GO:0019646	BP	HSB 24 h	Top	15	0.754977	1.68585	0.0015361	0.0122391	0.952	tags=93%, list=25%, signal=124%
aerobic respiration	GO:0009060	BP	WB 1 h	Top	53	0.713046	2.18179	0	3.0818e-05	0.001	tags=34%, list=14%, signal=39%
aerobic respiration	GO:0009060	BP	WB 4 h	Top	52	0.606292	1.86374	0	0.00474704	0.349	tags=48%, list=23%, signal=62%
aerobic respiration	GO:0009060	BP	WB 24 h	Top	52	0.698847	2.17388	0	2.70997e-05	0.001	tags=44%, list=15%, signal=52%
aerobic respiration	GO:0009060	BP	HSB 1 h	Top	52	0.705134	2.01672	0	0.0114178	0.135	tags=63%, list=21%, signal=80%
aerobic respiration	GO:0009060	BP	HSB 24 h	Top	52	0.703049	2.01399	0	2.55174e-05	0.002	tags=50%, list=15%, signal=59%
alcohol metabolic process	GO:0006066	BP	HSB 24 h	Top	72	0.56791	1.67103	0	0.0145727	0.977	tags=40%, list=21%, signal=51%
alpha-amino acid biosynthetic process	GO:1901607	BP	WB 1 h	Top	29	0.711066	1.92756	0	0.00561946	0.366	tags=14%, list=1%, signal=14%
alpha-amino acid biosynthetic process	GO:1901607	BP	WB 4 h	Top	28	0.688773	1.91555	0.00171233	0.00214867	0.17	tags=50%, list=15%, signal=58%
alpha-amino acid biosynthetic process	GO:1901607	BP	HSB 4 h	Top	28	0.709834	1.73237	0.00508475	0.0321996	0.966	tags=39%, list=13%, signal=45%
alpha-amino acid biosynthetic process	GO:1901607	BP	HSB 24 h	Top	28	0.684343	1.72928	0.00141844	0.00718528	0.809	tags=36%, list=10%, signal=40%
alpha-amino acid metabolic process	GO:1901605	BP	HSB 24 h	Top	79	0.638892	1.91058	0	0.000344688	0.035	tags=24%, list=10%, signal=27%
ALTERNATE of GO:0005085	GO:0005089	UKN	WB 4 h	Bottom	17	-0.828468	-2.09852	0	0.00123482	0.006	tags=59%, list=8%, signal=64%
ALTERNATE of GO:0005085	GO:0005089	UKN	HSB 24 h	Bottom	17	-0.714116	-1.82955	0.00276243	0.0278427	0.502	tags=53%, list=12%, signal=60%
amide biosynthetic process	GO:0043604	BP	WB 1 h	Top	381	0.629643	2.46524	0	0	0	tags=36%, list=13%, signal=41%
amide biosynthetic process	GO:0043604	BP	WB 4 h	Top	382	0.590459	2.32812	0	0	0	tags=45%, list=19%, signal=54%
amide biosynthetic process	GO:0043604	BP	WB 24 h	Top	381	0.589528	2.38484	0	0	0	tags=46%, list=19%, signal=56%
amide biosynthetic process	GO:0043604	BP	HSB 1 h	Top	365	0.562309	2.01594	0	0.0108065	0.137	tags=49%, list=19%, signal=60%
amide biosynthetic process	GO:0043604	BP	HSB 4 h	Top	363	0.591258	2.03703	0	0.000601866	0.018	tags=37%, list=16%, signal=44%
amide biosynthetic process	GO:0043604	BP	HSB 24 h	Top	383	0.664211	2.23506	0	0	0	tags=56%, list=19%, signal=68%
amide metabolic process	GO:0043603	BP	WB 1 h	Top	422	0.607846	2.38806	0	0	0	tags=33%, list=12%, signal=37%
amide metabolic process	GO:0043603	BP	WB 4 h	Top	423	0.57424	2.29744	0	0	0	tags=43%, list=19%, signal=52%
amide metabolic process	GO:0043603	BP	WB 24 h	Top	423	0.576038	2.36287	0	0	0	tags=45%, list=20%, signal=56%
amide metabolic process	GO:0043603	BP	HSB 1 h	Top	405	0.54669	1.96062	0	0.0198896	0.376	tags=47%, list=19%, signal=57%
amide metabolic process	GO:0043603	BP	HSB 4 h	Top	402	0.573616	2.00467	0	0.00140686	0.051	tags=35%, list=16%, signal=41%
amide metabolic process	GO:0043603	BP	HSB 24 h	Top	423	0.651719	2.21662	0	0	0	tags=58%, list=22%, signal=72%
amino acid activation	GO:0043038	BP	HSB 24 h	Top	50	0.603959	1.67751	0.00127877	0.0137109	0.97	tags=30%, list=10%, signal=33%
amino acid biosynthetic process	GO:0008652	BP	WB 1 h	Top	32	0.657192	1.81652	0	0.0190233	0.857	tags=13%, list=1%, signal=13%
amino acid biosynthetic process	GO:0008652	BP	WB 4 h	Top	31	0.650106	1.82566	0	0.00814832	0.544	tags=45%, list=15%, signal=53%
amino acid biosynthetic process	GO:0008652	BP	HSB 4 h	Top	31	0.673031	1.68487	0.00518135	0.0457482	0.998	tags=35%, list=13%, signal=41%
amino acid biosynthetic process	GO:0008652	BP	HSB 24 h	Top	31	0.663777	1.74344	0.00141044	0.00603123	0.725	tags=32%, list=10%, signal=36%
amino acid metabolic process	GO:0006520	BP	HSB 24 h	Top	164	0.589074	1.88845	0	0.000474792	0.053	tags=21%, list=10%, signal=24%
amino acid transport	GO:0006865	BP	HSB 24 h	Top	24	0.638864	1.58	0.00716332	0.036999	1	tags=38%, list=18%, signal=46%
aminoacyl-tRNA ligase activity	GO:0004812	MF	HSB 24 h	Top	50	0.62	1.72075	0.00134589	0.00800804	0.84	tags=32%, list=10%, signal=36%
antioxidant activity	GO:0016209	MF	WB 24 h	Top	34	0.654349	1.89272	0	0.004328	0.354	tags=65%, list=21%, signal=81%
apical part of cell	GO:0045177	CC	WB 24 h	Top	17	0.69636	1.70365	0.0036036	0.0266828	0.994	tags=6%, list=0%, signal=6%
ATP biosynthetic process	GO:0006754	BP	WB 1 h	Top	16	0.776876	1.85569	0	0.0136803	0.714	tags=50%, list=10%, signal=55%
ATP biosynthetic process	GO:0006754	BP	WB 24 h	Top	16	0.748802	1.8295	0	0.00856152	0.676	tags=56%, list=12%, signal=64%
ATP biosynthetic process	GO:0006754	BP	HSB 24 h	Top	16	0.788417	1.79914	0	0.00266569	0.373	tags=88%, list=19%, signal=108%
ATP metabolic process	GO:0046034	BP	HSB 24 h	Top	55	0.674176	1.91385	0	0.000345638	0.034	tags=60%, list=21%, signal=76%
ATP synthesis coupled electron transport	GO:0042773	BP	WB 1 h	Top	19	0.835737	2.06798	0	0.000631164	0.033	tags=68%, list=14%, signal=79%
ATP synthesis coupled electron transport	GO:0042773	BP	WB 4 h	Top	19	0.782913	1.96521	0	0.00108052	0.082	tags=47%, list=9%, signal=52%
ATP synthesis coupled electron transport	GO:0042773	BP	WB 24 h	Top	19	0.832342	2.08596	0	0.00019409	0.012	tags=74%, list=15%, signal=86%
ATP synthesis coupled electron transport	GO:0042773	BP	HSB 4 h	Top	19	0.73051	1.71948	0.00512821	0.0359737	0.981	tags=47%, list=16%, signal=57%
ATP synthesis coupled electron transport	GO:0042773	BP	HSB 24 h	Top	19	0.773534	1.80896	0	0.00222028	0.302	tags=63%, list=15%, signal=74%
autonomic nervous system development	GO:0048483	BP	HSB 24 h	Top	28	0.631021	1.60741	0.0143472	0.0278902	1	tags=25%, list=12%, signal=28%
biological process involved in interspecies interaction between organisms	GO:0044419	BP	HSB 24 h	Top	148	0.52026	1.66413	0	0.0155121	0.985	tags=34%, list=19%, signal=42%
blood coagulation	GO:0007596	BP	HSB 24 h	Top	46	0.569526	1.57701	0.00268817	0.0378218	1	tags=39%, list=20%, signal=49%
bounding membrane of organelle	GO:0098588	CC	HSB 4 h	Top	264	0.504222	1.70406	0	0.0396857	0.994	tags=25%, list=15%, signal=29%
calcium channel activity	GO:0005262	MF	HSB 24 h	Bottom	63	-0.528873	-1.84775	0	0.0246559	0.432	tags=44%, list=27%, signal=61%
calcium-release channel activity	GO:0015278	MF	WB 4 h	Bottom	16	-0.817731	-2.03585	0	0.00346238	0.023	tags=44%, list=8%, signal=47%
calcium-release channel activity	GO:0015278	MF	HSB 24 h	Bottom	16	-0.855533	-2.18405	0	0.000529449	0.002	tags=38%, list=3%, signal=39%
canonical NF-kappaB signal transduction	GO:0007249	BP	WB 24 h	Top	19	0.65942	1.69237	0.00764818	0.0298246	0.995	tags=32%, list=15%, signal=37%
carbohydrate derivative catabolic process	GO:1901136	BP	HSB 24 h	Top	52	0.565136	1.60497	0.00929615	0.0285788	1	tags=46%, list=21%, signal=58%
carbohydrate derivative metabolic process	GO:1901135	BP	HSB 24 h	Top	427	0.465676	1.5796	0	0.0370635	1	tags=38%, list=22%, signal=48%
carbon-carbon lyase activity	GO:0016830	MF	HSB 24 h	Top	29	0.639168	1.63414	0.0101449	0.021486	0.999	tags=34%, list=16%, signal=41%
carboxylic acid binding	GO:0031406	MF	HSB 4 h	Top	37	0.677024	1.76107	0	0.0245218	0.918	tags=19%, list=6%, signal=20%
carboxylic acid binding	GO:0031406	MF	HSB 24 h	Top	38	0.580959	1.54856	0.0135135	0.0482201	1	tags=24%, list=6%, signal=25%
carboxylic acid biosynthetic process	GO:0046394	BP	WB 4 h	Top	66	0.522704	1.67663	0	0.0382036	0.993	tags=33%, list=15%, signal=39%
carboxylic acid biosynthetic process	GO:0046394	BP	HSB 4 h	Top	66	0.628544	1.81884	0	0.0140004	0.69	tags=26%, list=9%, signal=28%
carboxylic acid biosynthetic process	GO:0046394	BP	HSB 24 h	Top	66	0.641374	1.8483	0	0.00112373	0.14	tags=39%, list=17%, signal=47%
carboxylic acid metabolic process	GO:0019752	BP	HSB 24 h	Top	297	0.556234	1.8436	0	0.00123804	0.155	tags=36%, list=21%, signal=45%
carboxylic acid transmembrane transport	GO:1905039	BP	HSB 24 h	Top	22	0.670814	1.63076	0.0102639	0.0222344	1	tags=68%, list=30%, signal=97%
carboxylic acid transport	GO:0046942	BP	HSB 24 h	Top	61	0.585737	1.70398	0	0.0097806	0.905	tags=41%, list=22%, signal=52%
carboxy-lyase activity	GO:0016831	MF	HSB 24 h	Top	20	0.67502	1.61978	0.0152439	0.0245148	1	tags=25%, list=7%, signal=27%
catalytic activity, acting on a nucleic acid	GO:0140640	MF	WB 4 h	Top	358	0.498332	1.97085	0	0.000971334	0.07	tags=32%, list=17%, signal=37%
catalytic activity, acting on a nucleic acid	GO:0140640	MF	HSB 4 h	Top	357	0.560899	1.95471	0	0.00251483	0.118	tags=38%, list=17%, signal=44%
catalytic activity, acting on a nucleic acid	GO:0140640	MF	HSB 24 h	Top	357	0.623107	2.11147	0	0	0	tags=35%, list=14%, signal=40%
catalytic activity, acting on a tRNA	GO:0140101	MF	WB 4 h	Top	79	0.599395	1.98632	0	0.000798455	0.053	tags=41%, list=17%, signal=48%
catalytic activity, acting on a tRNA	GO:0140101	MF	HSB 4 h	Top	80	0.646935	1.90862	0	0.00460462	0.26	tags=44%, list=17%, signal=53%
catalytic activity, acting on a tRNA	GO:0140101	MF	HSB 24 h	Top	81	0.704001	2.12246	0	0	0	tags=41%, list=12%, signal=46%
catalytic activity, acting on RNA	GO:0140098	MF	WB 4 h	Top	186	0.611285	2.25298	0	0	0	tags=42%, list=17%, signal=50%
catalytic activity, acting on RNA	GO:0140098	MF	HSB 4 h	Top	185	0.688261	2.23107	0	9.259e-05	0.001	tags=50%, list=16%, signal=59%
catalytic activity, acting on RNA	GO:0140098	MF	HSB 24 h	Top	187	0.703669	2.27983	0	0	0	tags=45%, list=13%, signal=52%
cell chemotaxis	GO:0060326	BP	HSB 24 h	Top	45	0.594565	1.65958	0.00137363	0.0161107	0.989	tags=40%, list=11%, signal=45%
cell recognition	GO:0008037	BP	HSB 24 h	Bottom	18	-0.676468	-1.76565	0.00288184	0.0456211	0.787	tags=22%, list=8%, signal=24%
cell redox homeostasis	GO:0045454	BP	WB 4 h	Top	44	0.605511	1.7836	0	0.0133357	0.761	tags=30%, list=11%, signal=33%
cell redox homeostasis	GO:0045454	BP	HSB 24 h	Top	44	0.643138	1.78012	0	0.00370651	0.483	tags=39%, list=19%, signal=48%
cell-matrix adhesion	GO:0007160	BP	WB 4 h	Top	30	0.587269	1.64435	0.00847458	0.04829	1	tags=10%, list=6%, signal=11%
cell-matrix adhesion	GO:0007160	BP	WB 24 h	Top	30	0.663324	1.87199	0	0.0054274	0.452	tags=10%, list=2%, signal=10%
cell-matrix adhesion	GO:0007160	BP	HSB 4 h	Top	31	0.716493	1.77636	0.00167224	0.0211274	0.867	tags=13%, list=7%, signal=14%
cell-substrate adhesion	GO:0031589	BP	WB 24 h	Top	39	0.600651	1.81402	0.00194932	0.0100545	0.747	tags=8%, list=2%, signal=8%
cell-substrate adhesion	GO:0031589	BP	HSB 4 h	Top	40	0.67475	1.76266	0.00158983	0.0242142	0.914	tags=5%, list=1%, signal=5%
cellular detoxification	GO:1990748	BP	WB 24 h	Top	35	0.652265	1.90613	0	0.00363097	0.298	tags=63%, list=21%, signal=79%
cellular homeostasis	GO:0019725	BP	HSB 24 h	Top	143	0.487705	1.55408	0.00224467	0.0460314	1	tags=32%, list=21%, signal=40%
cellular macromolecule localization	GO:0070727	BP	HSB 24 h	Top	436	0.482527	1.63611	0	0.0209713	0.998	tags=31%, list=17%, signal=36%
cellular metabolic compound salvage	GO:0043094	BP	HSB 24 h	Top	26	0.623927	1.56315	0.0144928	0.0426957	1	tags=27%, list=8%, signal=29%
cellular oxidant detoxification	GO:0098869	BP	WB 24 h	Top	34	0.654349	1.88418	0.00183486	0.00466885	0.386	tags=65%, list=21%, signal=81%
cellular respiration	GO:0045333	BP	WB 1 h	Top	56	0.72297	2.2291	0	0	0	tags=34%, list=14%, signal=39%
cellular respiration	GO:0045333	BP	WB 4 h	Top	55	0.619055	1.93153	0	0.0017368	0.138	tags=49%, list=23%, signal=63%
cellular respiration	GO:0045333	BP	WB 24 h	Top	55	0.710731	2.23537	0	0	0	tags=45%, list=15%, signal=53%
cellular respiration	GO:0045333	BP	HSB 1 h	Top	55	0.703095	2.00474	0.00158228	0.0134054	0.172	tags=62%, list=21%, signal=78%
cellular respiration	GO:0045333	BP	HSB 4 h	Top	54	0.604702	1.6854	0.00473934	0.0458894	0.998	tags=46%, list=20%, signal=57%
cellular respiration	GO:0045333	BP	HSB 24 h	Top	55	0.714625	2.02005	0	1.31246e-05	0.001	tags=51%, list=15%, signal=60%
cellular response to abiotic stimulus	GO:0071214	BP	WB 24 h	Top	20	0.753508	1.89999	0	0.00388006	0.319	tags=25%, list=7%, signal=27%
cellular response to abiotic stimulus	GO:0071214	BP	HSB 1 h	Top	20	0.855319	1.97238	0	0.0169521	0.303	tags=25%, list=6%, signal=27%
cellular response to abiotic stimulus	GO:0071214	BP	HSB 24 h	Top	20	0.697367	1.62997	0.00920245	0.0223849	1	tags=30%, list=10%, signal=33%
cellular response to cytokine stimulus	GO:0071345	BP	WB 1 h	Top	81	0.538269	1.76063	0	0.0286371	0.978	tags=20%, list=5%, signal=21%
cellular response to environmental stimulus	GO:0104004	BP	WB 24 h	Top	20	0.753508	1.9131	0	0.00322054	0.261	tags=25%, list=7%, signal=27%
cellular response to environmental stimulus	GO:0104004	BP	HSB 1 h	Top	20	0.855319	2.00205	0	0.0135639	0.185	tags=25%, list=6%, signal=27%
cellular response to environmental stimulus	GO:0104004	BP	HSB 24 h	Top	20	0.697367	1.66127	0.00440529	0.0160034	0.988	tags=30%, list=10%, signal=33%
cellular response to toxic substance	GO:0097237	BP	WB 24 h	Top	35	0.652265	1.85641	0	0.00607523	0.533	tags=63%, list=21%, signal=79%
centrosome cycle	GO:0007098	BP	HSB 1 h	Bottom	23	-0.73426	-1.97036	0	0.037188	0.323	tags=52%, list=15%, signal=61%
chemokine activity	GO:0008009	MF	WB 1 h	Top	27	0.655843	1.74737	0.00383877	0.0318323	0.986	tags=63%, list=19%, signal=78%
chemokine activity	GO:0008009	MF	WB 24 h	Top	27	0.645877	1.75736	0.00364964	0.0170925	0.931	tags=26%, list=8%, signal=28%
chemokine receptor binding	GO:0042379	MF	WB 1 h	Top	28	0.643267	1.73844	0.00367647	0.0340126	0.99	tags=61%, list=19%, signal=75%
chemokine receptor binding	GO:0042379	MF	WB 24 h	Top	28	0.633524	1.76628	0.00556586	0.0158196	0.913	tags=25%, list=8%, signal=27%
circadian rhythm	GO:0007623	BP	WB 1 h	Top	32	0.631981	1.75166	0	0.0312343	0.984	tags=28%, list=7%, signal=30%
cis-trans isomerase activity	GO:0016859	MF	WB 4 h	Top	41	0.577973	1.7115	0.00856164	0.0278326	0.973	tags=41%, list=19%, signal=51%
cis-trans isomerase activity	GO:0016859	MF	WB 24 h	Top	41	0.624393	1.88125	0	0.00482837	0.397	tags=44%, list=14%, signal=51%
cis-trans isomerase activity	GO:0016859	MF	HSB 4 h	Top	39	0.661182	1.71369	0.00160256	0.037271	0.985	tags=44%, list=17%, signal=52%
coagulation	GO:0050817	BP	HSB 24 h	Top	53	0.571336	1.61216	0.00670241	0.0264743	1	tags=47%, list=24%, signal=62%
contractile fiber	GO:0043292	CC	WB 1 h	Top	32	0.626244	1.76571	0.00713012	0.0280943	0.969	tags=34%, list=11%, signal=38%
contractile fiber	GO:0043292	CC	WB 4 h	Top	32	0.583013	1.66588	0.00351494	0.0402448	0.996	tags=47%, list=23%, signal=61%
cotranslational protein targeting to membrane	GO:0006613	BP	WB 1 h	Top	16	0.759908	1.76591	0.00184502	0.0282756	0.969	tags=38%, list=5%, signal=40%
cotranslational protein targeting to membrane	GO:0006613	BP	WB 24 h	Top	16	0.831617	2.02152	0	0.000572729	0.041	tags=38%, list=4%, signal=39%
cotranslational protein targeting to membrane	GO:0006613	BP	HSB 24 h	Top	16	0.803344	1.80737	0	0.00229137	0.315	tags=81%, list=14%, signal=95%
cytochrome-c oxidase activity	GO:0004129	MF	WB 1 h	Top	20	0.848602	2.10287	0	0.000328176	0.016	tags=70%, list=12%, signal=79%
cytochrome-c oxidase activity	GO:0004129	MF	WB 4 h	Top	20	0.803006	2.00465	0	0.000567747	0.036	tags=55%, list=14%, signal=64%
cytochrome-c oxidase activity	GO:0004129	MF	WB 24 h	Top	20	0.838159	2.12511	0	5.58658e-05	0.003	tags=60%, list=8%, signal=65%
cytochrome-c oxidase activity	GO:0004129	MF	HSB 24 h	Top	19	0.731696	1.70432	0.00449775	0.00975609	0.903	tags=47%, list=9%, signal=52%
cytokine activity	GO:0005125	MF	WB 1 h	Top	57	0.595024	1.85756	0	0.0135369	0.707	tags=56%, list=23%, signal=73%
cytokine activity	GO:0005125	MF	HSB 24 h	Top	57	0.654461	1.85819	0	0.00096555	0.115	tags=44%, list=11%, signal=49%
cytokine-mediated signaling pathway	GO:0019221	BP	WB 1 h	Top	74	0.536481	1.69945	0.00335008	0.0459256	1	tags=20%, list=5%, signal=21%
cytoplasmic side of membrane	GO:0098562	CC	WB 1 h	Top	22	0.714954	1.79527	0	0.0223685	0.915	tags=41%, list=11%, signal=46%
cytoplasmic side of membrane	GO:0098562	CC	WB 4 h	Top	22	0.654908	1.71179	0.00525394	0.027973	0.973	tags=36%, list=13%, signal=42%
cytoplasmic side of membrane	GO:0098562	CC	WB 24 h	Top	22	0.693548	1.79907	0.00187617	0.011953	0.809	tags=36%, list=8%, signal=39%
cytoplasmic side of plasma membrane	GO:0009898	CC	WB 4 h	Top	19	0.662596	1.65507	0.012939	0.0441663	0.999	tags=32%, list=12%, signal=36%
cytoplasmic translation	GO:0002181	BP	WB 1 h	Top	24	0.776062	2.04316	0	0.00112067	0.064	tags=71%, list=16%, signal=84%
cytoplasmic translation	GO:0002181	BP	WB 4 h	Top	24	0.733244	1.96577	0	0.00107997	0.081	tags=71%, list=21%, signal=89%
cytoplasmic translation	GO:0002181	BP	WB 24 h	Top	24	0.732541	2.00178	0	0.000791124	0.06	tags=50%, list=16%, signal=59%
cytoplasmic translation	GO:0002181	BP	HSB 24 h	Top	25	0.743721	1.85256	0	0.00103541	0.125	tags=76%, list=21%, signal=96%
cytosol	GO:0005829	CC	WB 1 h	Top	232	0.568769	2.12314	0	0.000284892	0.013	tags=31%, list=12%, signal=35%
cytosol	GO:0005829	CC	WB 4 h	Top	232	0.496309	1.85994	0	0.00497308	0.364	tags=35%, list=18%, signal=42%
cytosol	GO:0005829	CC	WB 24 h	Top	232	0.514244	1.98215	0	0.00123193	0.095	tags=43%, list=21%, signal=54%
cytosol	GO:0005829	CC	HSB 24 h	Top	229	0.575606	1.91271	0	0.000342146	0.034	tags=43%, list=19%, signal=53%
cytosolic large ribosomal subunit	GO:0022625	CC	WB 1 h	Top	18	0.878465	2.08712	0	0.0004335	0.021	tags=67%, list=4%, signal=69%
cytosolic large ribosomal subunit	GO:0022625	CC	WB 4 h	Top	18	0.670383	1.64143	0.0107527	0.0492392	1	tags=56%, list=20%, signal=70%
cytosolic large ribosomal subunit	GO:0022625	CC	WB 24 h	Top	18	0.816739	2.02083	0	0.000591363	0.043	tags=78%, list=15%, signal=92%
cytosolic large ribosomal subunit	GO:0022625	CC	HSB 24 h	Top	18	0.750479	1.74683	0	0.0057735	0.702	tags=94%, list=24%, signal=124%
cytosolic ribosome	GO:0022626	CC	WB 1 h	Top	42	0.828755	2.4363	0	0	0	tags=71%, list=9%, signal=79%
cytosolic ribosome	GO:0022626	CC	WB 4 h	Top	42	0.702882	2.04643	0	0.00012262	0.007	tags=62%, list=20%, signal=78%
cytosolic ribosome	GO:0022626	CC	WB 24 h	Top	42	0.806559	2.41058	0	0	0	tags=81%, list=15%, signal=95%
cytosolic ribosome	GO:0022626	CC	HSB 1 h	Top	32	0.800598	2.07214	0	0.00500754	0.035	tags=91%, list=17%, signal=109%
cytosolic ribosome	GO:0022626	CC	HSB 24 h	Top	41	0.746016	2.03793	0	0	0	tags=93%, list=24%, signal=122%
cytosolic small ribosomal subunit	GO:0022627	CC	WB 1 h	Top	23	0.827907	2.13359	0	0.000252157	0.011	tags=74%, list=9%, signal=82%
cytosolic small ribosomal subunit	GO:0022627	CC	WB 4 h	Top	23	0.735348	1.92625	0.00182815	0.00185044	0.147	tags=65%, list=18%, signal=80%
cytosolic small ribosomal subunit	GO:0022627	CC	WB 24 h	Top	23	0.805617	2.16557	0	4.87738e-05	0.002	tags=83%, list=15%, signal=97%
cytosolic small ribosomal subunit	GO:0022627	CC	HSB 24 h	Top	22	0.769755	1.83984	0	0.00134252	0.166	tags=82%, list=18%, signal=100%
deaminase activity	GO:0019239	MF	HSB 4 h	Top	23	0.723968	1.7191	0.00518135	0.0355884	0.982	tags=22%, list=4%, signal=23%
defense response	GO:0006952	BP	HSB 24 h	Top	139	0.489089	1.55631	0.00113636	0.0454485	1	tags=24%, list=11%, signal=27%
detection of abiotic stimulus	GO:0009582	BP	WB 4 h	Top	21	0.641815	1.67421	0.0153061	0.0383235	0.995	tags=29%, list=11%, signal=32%
detection of external stimulus	GO:0009581	BP	WB 4 h	Top	21	0.641815	1.67227	0.0114068	0.0386488	0.996	tags=29%, list=11%, signal=32%
determination of heart left/right asymmetry	GO:0061371	BP	WB 4 h	Top	90	0.495086	1.67179	0.0016	0.0386706	0.996	tags=30%, list=20%, signal=37%
detoxification	GO:0098754	BP	WB 24 h	Top	38	0.605179	1.77413	0	0.0155145	0.891	tags=58%, list=21%, signal=73%
disulfide oxidoreductase activity	GO:0015036	MF	WB 24 h	Top	15	0.677033	1.64079	0.0171429	0.0450439	1	tags=60%, list=16%, signal=71%
DNA conformation change	GO:0071103	BP	HSB 24 h	Top	31	0.651092	1.6935	0.0027972	0.0111413	0.929	tags=26%, list=10%, signal=29%
DNA duplex unwinding	GO:0032508	BP	HSB 24 h	Top	25	0.668333	1.64668	0.00297619	0.018791	0.996	tags=24%, list=10%, signal=27%
DNA geometric change	GO:0032392	BP	HSB 24 h	Top	25	0.668333	1.66739	0.00737463	0.0150726	0.982	tags=24%, list=10%, signal=27%
DNA-binding transcription factor binding	GO:0140297	MF	HSB 1 h	Bottom	26	-0.736912	-2.00378	0	0.0477464	0.216	tags=42%, list=9%, signal=47%
DNA-directed 5'-3' RNA polymerase activity	GO:0003899	MF	WB 4 h	Top	31	0.765553	2.13275	0	4.12759e-05	0.002	tags=61%, list=15%, signal=72%
DNA-directed 5'-3' RNA polymerase activity	GO:0003899	MF	WB 24 h	Top	31	0.619891	1.7339	0.0018315	0.0207733	0.974	tags=58%, list=21%, signal=73%
DNA-directed 5'-3' RNA polymerase activity	GO:0003899	MF	HSB 4 h	Top	31	0.810934	2.02455	0	0.000848828	0.027	tags=74%, list=16%, signal=88%
DNA-directed 5'-3' RNA polymerase activity	GO:0003899	MF	HSB 24 h	Top	31	0.832569	2.1294	0	0	0	tags=65%, list=9%, signal=71%
DNA-directed RNA polymerase complex	GO:0000428	CC	HSB 4 h	Top	44	0.671679	1.76509	0.00316456	0.0236546	0.904	tags=55%, list=16%, signal=65%
DNA-directed RNA polymerase complex	GO:0000428	CC	HSB 24 h	Top	43	0.704762	1.94343	0	0.000157607	0.014	tags=56%, list=17%, signal=67%
DNA-templated transcription elongation	GO:0006354	BP	WB 4 h	Top	21	0.691269	1.73929	0.00183486	0.020978	0.921	tags=43%, list=14%, signal=50%
DNA-templated transcription elongation	GO:0006354	BP	HSB 24 h	Top	21	0.697622	1.66332	0.00608828	0.0156223	0.986	tags=52%, list=18%, signal=64%
DNA-templated transcription initiation	GO:0006352	BP	HSB 24 h	Top	39	0.564319	1.55583	0.0142045	0.0455296	1	tags=44%, list=19%, signal=54%
electron transfer activity	GO:0009055	MF	WB 1 h	Top	68	0.762647	2.40141	0	0	0	tags=56%, list=13%, signal=64%
electron transfer activity	GO:0009055	MF	WB 4 h	Top	68	0.743356	2.38379	0	0	0	tags=51%, list=13%, signal=59%
electron transfer activity	GO:0009055	MF	WB 24 h	Top	68	0.766986	2.53671	0	0	0	tags=63%, list=14%, signal=74%
electron transfer activity	GO:0009055	MF	HSB 1 h	Top	67	0.745603	2.18192	0	0.000291634	0.001	tags=69%, list=20%, signal=86%
electron transfer activity	GO:0009055	MF	HSB 4 h	Top	66	0.694199	1.97625	0	0.00188139	0.077	tags=53%, list=19%, signal=66%
electron transfer activity	GO:0009055	MF	HSB 24 h	Top	66	0.727287	2.09194	0	0	0	tags=56%, list=16%, signal=66%
electron transport chain	GO:0022900	BP	WB 1 h	Top	75	0.760132	2.46413	0	0	0	tags=53%, list=14%, signal=61%
electron transport chain	GO:0022900	BP	WB 4 h	Top	75	0.725791	2.35756	0	0	0	tags=49%, list=14%, signal=57%
electron transport chain	GO:0022900	BP	WB 24 h	Top	75	0.767202	2.54015	0	0	0	tags=63%, list=15%, signal=73%
electron transport chain	GO:0022900	BP	HSB 1 h	Top	74	0.74851	2.24009	0	0	0	tags=66%, list=20%, signal=83%
electron transport chain	GO:0022900	BP	HSB 4 h	Top	73	0.682842	1.99716	0	0.00150026	0.056	tags=45%, list=17%, signal=54%
electron transport chain	GO:0022900	BP	HSB 24 h	Top	73	0.734233	2.15502	0	0	0	tags=53%, list=15%, signal=62%
embryonic camera-type eye development	GO:0031076	BP	HSB 24 h	Bottom	23	-0.686391	-1.89805	0.00289855	0.0171161	0.27	tags=39%, list=15%, signal=46%
embryonic camera-type eye morphogenesis	GO:0048596	BP	WB 4 h	Bottom	17	-0.749582	-1.91788	0.00215517	0.0139807	0.184	tags=24%, list=6%, signal=25%
embryonic camera-type eye morphogenesis	GO:0048596	BP	HSB 24 h	Bottom	17	-0.726835	-1.87814	0	0.0184172	0.326	tags=41%, list=15%, signal=48%
embryonic eye morphogenesis	GO:0048048	BP	HSB 24 h	Bottom	21	-0.645487	-1.75991	0.00578035	0.0467218	0.798	tags=38%, list=18%, signal=46%
embryonic pattern specification	GO:0009880	BP	WB 1 h	Bottom	22	-0.795467	-2.17054	0	0.00924414	0.009	tags=14%, list=0%, signal=14%
endopeptidase complex	GO:1905369	CC	WB 1 h	Top	59	0.604865	1.86899	0.00176991	0.0119926	0.655	tags=54%, list=19%, signal=67%
endopeptidase complex	GO:1905369	CC	WB 4 h	Top	59	0.684313	2.1571	0	2.22079e-05	0.001	tags=44%, list=13%, signal=51%
endopeptidase complex	GO:1905369	CC	HSB 1 h	Top	59	0.670654	1.92554	0.00158983	0.0336566	0.568	tags=75%, list=22%, signal=95%
endopeptidase complex	GO:1905369	CC	HSB 4 h	Top	59	0.672037	1.90074	0	0.00489747	0.284	tags=42%, list=12%, signal=48%
endopeptidase complex	GO:1905369	CC	HSB 24 h	Top	59	0.781821	2.24723	0	0	0	tags=63%, list=13%, signal=72%
endopeptidase inhibitor activity	GO:0004866	MF	WB 24 h	Top	61	0.559336	1.8174	0	0.00983525	0.736	tags=36%, list=21%, signal=45%
endopeptidase regulator activity	GO:0061135	MF	WB 24 h	Top	64	0.565806	1.83557	0	0.00794356	0.644	tags=38%, list=21%, signal=47%
endoplasmic reticulum	GO:0005783	CC	HSB 24 h	Top	242	0.522619	1.74146	0	0.00621806	0.741	tags=42%, list=21%, signal=52%
endoplasmic reticulum membrane	GO:0005789	CC	WB 24 h	Top	152	0.444951	1.62971	0.0017094	0.0488621	1	tags=28%, list=16%, signal=33%
endoplasmic reticulum membrane	GO:0005789	CC	HSB 24 h	Top	149	0.607015	1.94837	0	0.000131294	0.011	tags=48%, list=21%, signal=61%
endoplasmic reticulum protein-containing complex	GO:0140534	CC	HSB 24 h	Top	30	0.71281	1.83434	0	0.00144469	0.185	tags=70%, list=23%, signal=91%
endoplasmic reticulum subcompartment	GO:0098827	CC	WB 24 h	Top	152	0.444951	1.63327	0	0.0473216	1	tags=28%, list=16%, signal=33%
endoplasmic reticulum subcompartment	GO:0098827	CC	HSB 24 h	Top	149	0.607015	1.93028	0	0.000230816	0.021	tags=48%, list=21%, signal=61%
energy derivation by oxidation of organic compounds	GO:0015980	BP	WB 1 h	Top	78	0.562812	1.8552	0	0.0135692	0.715	tags=26%, list=14%, signal=30%
energy derivation by oxidation of organic compounds	GO:0015980	BP	WB 24 h	Top	77	0.557262	1.88017	0	0.00487481	0.405	tags=35%, list=15%, signal=41%
energy derivation by oxidation of organic compounds	GO:0015980	BP	HSB 24 h	Top	77	0.615273	1.83913	0	0.0013325	0.166	tags=42%, list=15%, signal=49%
envelope	GO:0031975	CC	WB 1 h	Top	221	0.620355	2.34067	0	0	0	tags=34%, list=13%, signal=39%
envelope	GO:0031975	CC	WB 4 h	Top	223	0.628584	2.3829	0	0	0	tags=38%, list=14%, signal=44%
envelope	GO:0031975	CC	WB 24 h	Top	221	0.650414	2.49142	0	0	0	tags=41%, list=15%, signal=48%
envelope	GO:0031975	CC	HSB 1 h	Top	221	0.554244	1.88984	0	0.0499857	0.766	tags=46%, list=21%, signal=57%
envelope	GO:0031975	CC	HSB 4 h	Top	219	0.649683	2.15381	0	6.78993e-05	0.001	tags=41%, list=16%, signal=48%
envelope	GO:0031975	CC	HSB 24 h	Top	221	0.688142	2.26562	0	0	0	tags=46%, list=15%, signal=54%
enzyme activator activity	GO:0008047	MF	HSB 24 h	Bottom	222	-0.424487	-1.79584	0	0.0390992	0.673	tags=36%, list=19%, signal=44%
erythrocyte differentiation	GO:0030218	BP	WB 4 h	Top	67	0.540627	1.75171	0	0.0188043	0.882	tags=28%, list=12%, signal=32%
erythrocyte homeostasis	GO:0034101	BP	WB 4 h	Top	67	0.540627	1.74028	0	0.0209207	0.92	tags=28%, list=12%, signal=32%
establishment of protein localization	GO:0045184	BP	HSB 4 h	Top	397	0.482848	1.6832	0	0.0455767	0.998	tags=27%, list=16%, signal=31%
establishment of protein localization	GO:0045184	BP	HSB 24 h	Top	396	0.499593	1.69144	0	0.0114638	0.934	tags=32%, list=17%, signal=38%
establishment of protein localization to endoplasmic reticulum	GO:0072599	BP	WB 1 h	Top	20	0.742001	1.84509	0	0.0146198	0.754	tags=35%, list=5%, signal=37%
establishment of protein localization to endoplasmic reticulum	GO:0072599	BP	WB 4 h	Top	20	0.656272	1.7027	0.0126126	0.0294022	0.979	tags=35%, list=8%, signal=38%
establishment of protein localization to endoplasmic reticulum	GO:0072599	BP	WB 24 h	Top	20	0.829614	2.15269	0	4.2412e-05	0.002	tags=35%, list=4%, signal=36%
establishment of protein localization to endoplasmic reticulum	GO:0072599	BP	HSB 24 h	Top	20	0.756392	1.77962	0.00150376	0.0037074	0.485	tags=65%, list=14%, signal=76%
establishment of protein localization to membrane	GO:0090150	BP	WB 1 h	Top	37	0.705719	2.0267	0	0.00134125	0.08	tags=35%, list=7%, signal=38%
establishment of protein localization to membrane	GO:0090150	BP	WB 4 h	Top	37	0.671969	1.92815	0	0.00178826	0.143	tags=35%, list=8%, signal=38%
establishment of protein localization to membrane	GO:0090150	BP	WB 24 h	Top	37	0.670033	1.96077	0.00183486	0.00164118	0.13	tags=35%, list=6%, signal=37%
establishment of protein localization to membrane	GO:0090150	BP	HSB 4 h	Top	37	0.718356	1.85505	0.00167504	0.00910258	0.49	tags=41%, list=12%, signal=46%
establishment of protein localization to membrane	GO:0090150	BP	HSB 24 h	Top	37	0.732092	1.94637	0	0.000136632	0.012	tags=57%, list=12%, signal=65%
establishment of protein localization to mitochondrion	GO:0072655	BP	WB 4 h	Top	17	0.740351	1.81173	0	0.00950331	0.617	tags=65%, list=20%, signal=80%
establishment of protein localization to mitochondrion	GO:0072655	BP	WB 24 h	Top	17	0.799401	1.98158	0	0.0012406	0.097	tags=53%, list=11%, signal=60%
establishment of protein localization to mitochondrion	GO:0072655	BP	HSB 4 h	Top	15	0.808724	1.78567	0.00184843	0.0200966	0.832	tags=73%, list=15%, signal=87%
establishment of protein localization to mitochondrion	GO:0072655	BP	HSB 24 h	Top	15	0.837445	1.85633	0	0.000973415	0.117	tags=73%, list=10%, signal=82%
establishment of protein localization to organelle	GO:0072594	BP	WB 4 h	Top	87	0.51541	1.70958	0	0.0281113	0.974	tags=23%, list=10%, signal=25%
establishment of protein localization to organelle	GO:0072594	BP	WB 24 h	Top	86	0.55615	1.88843	0	0.00448828	0.371	tags=28%, list=12%, signal=31%
establishment of protein localization to organelle	GO:0072594	BP	HSB 4 h	Top	85	0.656356	1.94309	0	0.00295159	0.145	tags=36%, list=12%, signal=41%
establishment of protein localization to organelle	GO:0072594	BP	HSB 24 h	Top	85	0.674038	2.02828	0	1.36871e-05	0.001	tags=47%, list=15%, signal=55%
establishment of RNA localization	GO:0051236	BP	WB 1 h	Top	24	0.657009	1.69528	0.0106007	0.0470705	1	tags=33%, list=13%, signal=38%
establishment of RNA localization	GO:0051236	BP	WB 24 h	Top	24	0.649585	1.7537	0.00580271	0.0175369	0.942	tags=38%, list=15%, signal=44%
establishment of RNA localization	GO:0051236	BP	HSB 4 h	Top	23	0.707171	1.67566	0.00170648	0.0487687	0.998	tags=52%, list=16%, signal=62%
establishment of RNA localization	GO:0051236	BP	HSB 24 h	Top	24	0.747529	1.80234	0	0.00253714	0.357	tags=50%, list=13%, signal=58%
exonuclease activity	GO:0004527	MF	HSB 24 h	Top	36	0.611181	1.59899	0.00829876	0.0304838	1	tags=33%, list=13%, signal=38%
extrinsic component of cytoplasmic side of plasma membrane	GO:0031234	CC	WB 4 h	Top	19	0.662596	1.67318	0.00967118	0.0384864	0.996	tags=32%, list=12%, signal=36%
fatty acid biosynthetic process	GO:0006633	BP	HSB 24 h	Top	22	0.667765	1.62702	0.0102941	0.0231383	1	tags=45%, list=17%, signal=55%
generation of precursor metabolites and energy	GO:0006091	BP	WB 1 h	Top	168	0.568578	2.03375	0	0.00123156	0.072	tags=29%, list=14%, signal=33%
generation of precursor metabolites and energy	GO:0006091	BP	WB 4 h	Top	166	0.5221	1.89395	0	0.00310907	0.241	tags=33%, list=16%, signal=39%
generation of precursor metabolites and energy	GO:0006091	BP	WB 24 h	Top	167	0.581478	2.16167	0	4.5371e-05	0.002	tags=39%, list=15%, signal=45%
generation of precursor metabolites and energy	GO:0006091	BP	HSB 1 h	Top	162	0.612712	2.02351	0	0.0102912	0.114	tags=54%, list=22%, signal=68%
generation of precursor metabolites and energy	GO:0006091	BP	HSB 4 h	Top	164	0.53462	1.71913	0	0.035869	0.982	tags=43%, list=20%, signal=53%
generation of precursor metabolites and energy	GO:0006091	BP	HSB 24 h	Top	164	0.619576	1.99556	0	3.7251e-05	0.003	tags=50%, list=21%, signal=63%
glutamine family amino acid metabolic process	GO:0009064	BP	WB 4 h	Top	32	0.63938	1.81338	0	0.00945539	0.611	tags=53%, list=19%, signal=65%
glutamine family amino acid metabolic process	GO:0009064	BP	HSB 4 h	Top	32	0.681075	1.73193	0.00170358	0.0321077	0.966	tags=34%, list=8%, signal=37%
glutamine family amino acid metabolic process	GO:0009064	BP	HSB 24 h	Top	32	0.809333	2.10819	0	0	0	tags=41%, list=7%, signal=44%
glutamine metabolic process	GO:0006541	BP	WB 24 h	Top	16	0.69005	1.67987	0.00759013	0.0325535	1	tags=19%, list=4%, signal=20%
glutamine metabolic process	GO:0006541	BP	HSB 24 h	Top	16	0.751431	1.70254	0.00797448	0.00994797	0.908	tags=31%, list=6%, signal=33%
glycolytic process	GO:0006096	BP	HSB 24 h	Top	32	0.665768	1.72643	0	0.00747498	0.818	tags=78%, list=29%, signal=109%
glycosaminoglycan binding	GO:0005539	MF	WB 1 h	Top	42	0.662736	1.91072	0	0.00723436	0.444	tags=31%, list=13%, signal=35%
GTP binding	GO:0005525	MF	WB 1 h	Top	393	0.461911	1.81224	0	0.019913	0.872	tags=31%, list=21%, signal=38%
GTPase activator activity	GO:0005096	MF	WB 4 h	Bottom	182	-0.494834	-1.93376	0	0.0125686	0.141	tags=38%, list=16%, signal=46%
GTPase activator activity	GO:0005096	MF	WB 24 h	Bottom	182	-0.550433	-2.14167	0	0.00363317	0.014	tags=36%, list=14%, signal=42%
GTPase activator activity	GO:0005096	MF	HSB 24 h	Bottom	181	-0.508471	-2.0585	0	0.00251594	0.016	tags=42%, list=19%, signal=51%
GTPase activity	GO:0003924	MF	WB 1 h	Top	289	0.479431	1.83018	0	0.0168952	0.819	tags=26%, list=15%, signal=31%
GTPase complex	GO:1905360	CC	WB 4 h	Top	16	0.740675	1.78478	0.00191571	0.0132367	0.755	tags=38%, list=12%, signal=42%
GTPase regulator activity	GO:0030695	MF	WB 4 h	Bottom	418	-0.499441	-2.14242	0	0.00081257	0.001	tags=37%, list=17%, signal=44%
GTPase regulator activity	GO:0030695	MF	WB 24 h	Bottom	419	-0.528419	-2.23855	0	0.00203586	0.002	tags=34%, list=15%, signal=39%
GTPase regulator activity	GO:0030695	MF	HSB 4 h	Bottom	420	-0.532282	-2.06955	0	0.0192252	0.019	tags=35%, list=17%, signal=41%
GTPase regulator activity	GO:0030695	MF	HSB 24 h	Bottom	419	-0.511738	-2.20448	0	0.000359849	0.001	tags=39%, list=19%, signal=48%
guanyl nucleotide binding	GO:0019001	MF	WB 1 h	Top	398	0.459731	1.80896	0	0.0202069	0.881	tags=31%, list=21%, signal=38%
guanyl ribonucleotide binding	GO:0032561	MF	WB 1 h	Top	398	0.459731	1.80689	0	0.0204262	0.887	tags=31%, list=21%, signal=38%
guanyl-nucleotide exchange factor activity	GO:0005085	MF	WB 4 h	Bottom	174	-0.487154	-1.89929	0	0.0159658	0.235	tags=43%, list=19%, signal=53%
guanyl-nucleotide exchange factor activity	GO:0005085	MF	HSB 24 h	Bottom	175	-0.553823	-2.27779	0	0	0	tags=34%, list=15%, signal=40%
helicase activity	GO:0004386	MF	HSB 24 h	Top	103	0.551098	1.69675	0	0.0108759	0.923	tags=27%, list=14%, signal=31%
hematopoietic stem cell differentiation	GO:0060218	BP	HSB 24 h	Top	41	0.583835	1.60128	0.00831025	0.0297816	1	tags=22%, list=8%, signal=24%
heme binding	GO:0020037	MF	WB 24 h	Top	84	0.499139	1.70832	0.0018797	0.0260276	0.99	tags=25%, list=15%, signal=29%
heme metabolic process	GO:0042168	BP	HSB 24 h	Top	17	0.68274	1.60837	0.011236	0.0275972	1	tags=35%, list=15%, signal=41%
heterocycle catabolic process	GO:0046700	BP	HSB 24 h	Top	142	0.487142	1.54802	0	0.0482475	1	tags=35%, list=22%, signal=44%
histone acetylation	GO:0016573	BP	HSB 1 h	Bottom	34	-0.669582	-1.92194	0	0.042076	0.482	tags=41%, list=14%, signal=48%
histone acetyltransferase activity	GO:0004402	MF	HSB 24 h	Bottom	22	-0.712274	-1.95462	0	0.00875261	0.125	tags=55%, list=19%, signal=68%
histone modifying activity	GO:0140993	MF	WB 4 h	Bottom	59	-0.587435	-1.93065	0	0.0121712	0.149	tags=49%, list=19%, signal=61%
homeostasis of number of cells	GO:0048872	BP	HSB 24 h	Top	85	0.513241	1.54542	0.00487211	0.0495303	1	tags=28%, list=15%, signal=33%
hormone activity	GO:0005179	MF	HSB 24 h	Top	57	0.542136	1.56082	0.00642674	0.0436432	1	tags=58%, list=34%, signal=87%
hormone secretion	GO:0046879	BP	HSB 24 h	Top	22	0.708435	1.71457	0.00148148	0.00863922	0.87	tags=32%, list=11%, signal=36%
hormone transport	GO:0009914	BP	HSB 24 h	Top	26	0.630612	1.57418	0.0145985	0.0388444	1	tags=23%, list=11%, signal=26%
hyaluronic acid binding	GO:0005540	MF	WB 1 h	Top	20	0.716791	1.84564	0	0.014705	0.753	tags=35%, list=11%, signal=40%
immune response	GO:0006955	BP	WB 1 h	Top	189	0.485303	1.76412	0	0.0281557	0.971	tags=38%, list=21%, signal=47%
immune system process	GO:0002376	BP	HSB 24 h	Top	331	0.461167	1.54466	0	0.0496555	1	tags=27%, list=16%, signal=32%
import into nucleus	GO:0051170	BP	HSB 24 h	Top	31	0.633517	1.64666	0.00568182	0.0187262	0.996	tags=55%, list=22%, signal=70%
inflammatory response	GO:0006954	BP	HSB 24 h	Top	50	0.619459	1.7538	0	0.0052057	0.652	tags=42%, list=11%, signal=47%
inner mitochondrial membrane protein complex	GO:0098800	CC	WB 1 h	Top	43	0.816657	2.38366	0	0	0	tags=67%, list=11%, signal=76%
inner mitochondrial membrane protein complex	GO:0098800	CC	WB 4 h	Top	43	0.762269	2.30633	0	0	0	tags=63%, list=14%, signal=73%
inner mitochondrial membrane protein complex	GO:0098800	CC	WB 24 h	Top	43	0.806543	2.42358	0	0	0	tags=60%, list=9%, signal=66%
inner mitochondrial membrane protein complex	GO:0098800	CC	HSB 1 h	Top	43	0.733341	1.97292	0	0.0175903	0.302	tags=74%, list=20%, signal=93%
inner mitochondrial membrane protein complex	GO:0098800	CC	HSB 4 h	Top	43	0.784488	2.0636	0	0.000345649	0.009	tags=65%, list=15%, signal=77%
inner mitochondrial membrane protein complex	GO:0098800	CC	HSB 24 h	Top	43	0.825046	2.24522	0	0	0	tags=74%, list=14%, signal=86%
insulin secretion	GO:0030073	BP	HSB 24 h	Top	18	0.710177	1.62439	0.00470958	0.0236089	1	tags=33%, list=10%, signal=37%
internal protein amino acid acetylation	GO:0006475	BP	HSB 1 h	Bottom	36	-0.667756	-1.96411	0.00242131	0.0355012	0.341	tags=39%, list=14%, signal=45%
intracellular ligand-gated monoatomic ion channel activity	GO:0005217	MF	HSB 24 h	Bottom	21	-0.785533	-2.16589	0	0.000352966	0.002	tags=29%, list=3%, signal=29%
intracellular organelle lumen	GO:0070013	CC	WB 4 h	Top	331	0.507621	1.98797	0	0.000779586	0.052	tags=34%, list=15%, signal=40%
intracellular organelle lumen	GO:0070013	CC	WB 24 h	Top	331	0.426526	1.70713	0	0.0262161	0.99	tags=29%, list=15%, signal=33%
intracellular organelle lumen	GO:0070013	CC	HSB 4 h	Top	328	0.607154	2.07794	0	0.000258021	0.006	tags=40%, list=16%, signal=46%
intracellular organelle lumen	GO:0070013	CC	HSB 24 h	Top	328	0.677273	2.27692	0	0	0	tags=41%, list=13%, signal=46%
intracellular protein-containing complex	GO:0140535	CC	HSB 4 h	Top	296	0.491878	1.68367	0.00132275	0.0460557	0.998	tags=37%, list=16%, signal=44%
intracellular protein-containing complex	GO:0140535	CC	HSB 24 h	Top	296	0.55283	1.86219	0	0.000908497	0.106	tags=33%, list=13%, signal=38%
intracellular transport	GO:0046907	BP	HSB 24 h	Top	393	0.465265	1.58513	0	0.0355101	1	tags=29%, list=17%, signal=34%
intramolecular oxidoreductase activity	GO:0016860	MF	WB 4 h	Top	20	0.669461	1.66941	0.00179856	0.0392892	0.996	tags=40%, list=14%, signal=46%
intramolecular transferase activity	GO:0016866	MF	WB 4 h	Top	25	0.660358	1.75106	0	0.0186613	0.884	tags=28%, list=8%, signal=30%
intramolecular transferase activity	GO:0016866	MF	HSB 24 h	Top	25	0.667926	1.64972	0.00436681	0.0181734	0.996	tags=60%, list=22%, signal=77%
iron-sulfur cluster binding	GO:0051536	MF	HSB 24 h	Top	52	0.600193	1.67514	0.00130378	0.0140136	0.971	tags=44%, list=20%, signal=55%
isomerase activity	GO:0016853	MF	WB 4 h	Top	120	0.556265	1.96652	0	0.0010794	0.08	tags=41%, list=22%, signal=52%
isomerase activity	GO:0016853	MF	HSB 24 h	Top	120	0.572352	1.78565	0	0.00339695	0.452	tags=43%, list=21%, signal=54%
isoprenoid biosynthetic process	GO:0008299	BP	HSB 24 h	Top	16	0.815403	1.83009	0.00151286	0.00159539	0.205	tags=69%, list=11%, signal=77%
isoprenoid metabolic process	GO:0006720	BP	WB 4 h	Top	32	0.620163	1.73666	0	0.0213798	0.928	tags=59%, list=21%, signal=75%
isoprenoid metabolic process	GO:0006720	BP	WB 24 h	Top	32	0.588263	1.66233	0.00756144	0.0377796	1	tags=38%, list=15%, signal=44%
isoprenoid metabolic process	GO:0006720	BP	HSB 24 h	Top	33	0.726224	1.88326	0	0.00054747	0.061	tags=48%, list=11%, signal=54%
large ribosomal subunit	GO:0015934	CC	WB 1 h	Top	27	0.81066	2.17026	0	5.6312e-05	0.002	tags=67%, list=11%, signal=74%
large ribosomal subunit	GO:0015934	CC	WB 4 h	Top	27	0.669462	1.81843	0	0.00898138	0.59	tags=52%, list=20%, signal=65%
large ribosomal subunit	GO:0015934	CC	WB 24 h	Top	27	0.811147	2.2308	0	0	0	tags=78%, list=15%, signal=92%
large ribosomal subunit	GO:0015934	CC	HSB 24 h	Top	27	0.742442	1.85347	0	0.00101239	0.123	tags=93%, list=24%, signal=121%
ligand-gated calcium channel activity	GO:0099604	MF	WB 4 h	Bottom	16	-0.817731	-2.10054	0	0.00164642	0.006	tags=44%, list=8%, signal=47%
ligand-gated calcium channel activity	GO:0099604	MF	HSB 24 h	Bottom	16	-0.855533	-2.18106	0	0.000423559	0.002	tags=38%, list=3%, signal=39%
ligase activity	GO:0016874	MF	HSB 24 h	Top	187	0.498727	1.62141	0	0.0242716	1	tags=36%, list=21%, signal=46%
ligase activity, forming carbon-nitrogen bonds	GO:0016879	MF	WB 4 h	Top	33	0.614671	1.72333	0.00177305	0.0250453	0.952	tags=52%, list=24%, signal=68%
ligase activity, forming carbon-nitrogen bonds	GO:0016879	MF	WB 24 h	Top	32	0.627333	1.78079	0.00374532	0.0144987	0.873	tags=38%, list=24%, signal=49%
ligase activity, forming carbon-nitrogen bonds	GO:0016879	MF	HSB 1 h	Top	32	0.733727	1.89785	0	0.0479754	0.733	tags=13%, list=5%, signal=13%
ligase activity, forming carbon-nitrogen bonds	GO:0016879	MF	HSB 4 h	Top	32	0.699073	1.77642	0.00329489	0.0213475	0.867	tags=44%, list=12%, signal=50%
ligase activity, forming carbon-nitrogen bonds	GO:0016879	MF	HSB 24 h	Top	32	0.701502	1.80272	0	0.00252889	0.355	tags=47%, list=18%, signal=57%
ligase activity, forming carbon-oxygen bonds	GO:0016875	MF	HSB 24 h	Top	50	0.62	1.71227	0	0.00885317	0.876	tags=32%, list=10%, signal=36%
lipase activity	GO:0016298	MF	HSB 24 h	Bottom	71	-0.552676	-1.93095	0	0.0113944	0.169	tags=24%, list=8%, signal=26%
lipid catabolic process	GO:0016042	BP	HSB 24 h	Bottom	84	-0.534019	-1.97039	0	0.00771534	0.107	tags=33%, list=15%, signal=39%
lipid kinase activity	GO:0001727	MF	HSB 24 h	Bottom	28	-0.592451	-1.75929	0	0.0456953	0.8	tags=36%, list=12%, signal=41%
localization within membrane	GO:0051668	BP	HSB 4 h	Top	71	0.609439	1.7389	0	0.0303557	0.961	tags=35%, list=16%, signal=42%
localization within membrane	GO:0051668	BP	HSB 24 h	Top	71	0.607411	1.77061	0	0.0041051	0.543	tags=32%, list=12%, signal=37%
lyase activity	GO:0016829	MF	HSB 24 h	Top	131	0.493158	1.5642	0	0.0424133	1	tags=39%, list=23%, signal=50%
lymph vessel development	GO:0001945	BP	HSB 1 h	Bottom	36	-0.697292	-2.0761	0	0.0334054	0.084	tags=33%, list=7%, signal=36%
mechanosensory lateral line system development	GO:0048881	BP	WB 4 h	Top	38	0.582163	1.70457	0.00719425	0.0289948	0.978	tags=26%, list=13%, signal=30%
membrane-enclosed lumen	GO:0031974	CC	WB 4 h	Top	331	0.507621	1.99523	0	0.000695656	0.046	tags=34%, list=15%, signal=40%
membrane-enclosed lumen	GO:0031974	CC	WB 24 h	Top	331	0.426526	1.68806	0	0.0302867	0.997	tags=29%, list=15%, signal=33%
membrane-enclosed lumen	GO:0031974	CC	HSB 4 h	Top	328	0.607154	2.09051	0	0.00024787	0.005	tags=40%, list=16%, signal=46%
membrane-enclosed lumen	GO:0031974	CC	HSB 24 h	Top	328	0.677273	2.28026	0	0	0	tags=41%, list=13%, signal=46%
metal cluster binding	GO:0051540	MF	HSB 24 h	Top	52	0.600193	1.68366	0.00266667	0.0125918	0.956	tags=44%, list=20%, signal=55%
methylation	GO:0032259	BP	WB 4 h	Top	192	0.446833	1.66506	0	0.0404031	0.996	tags=26%, list=12%, signal=29%
methylation	GO:0032259	BP	HSB 24 h	Top	190	0.549701	1.78294	0	0.00357801	0.469	tags=32%, list=14%, signal=37%
methyltransferase activity	GO:0008168	MF	WB 4 h	Top	167	0.485698	1.77581	0	0.01452	0.789	tags=32%, list=15%, signal=37%
methyltransferase activity	GO:0008168	MF	HSB 4 h	Top	163	0.573486	1.84656	0	0.00984917	0.54	tags=35%, list=14%, signal=40%
methyltransferase activity	GO:0008168	MF	HSB 24 h	Top	164	0.583924	1.89179	0	0.0004386	0.048	tags=35%, list=14%, signal=41%
microtubule motor activity	GO:0003777	MF	HSB 24 h	Bottom	82	-0.5088	-1.80764	0	0.0360365	0.623	tags=41%, list=25%, signal=55%
mitochondrial envelope	GO:0005740	CC	WB 1 h	Top	174	0.676213	2.44969	0	0	0	tags=44%, list=15%, signal=51%
mitochondrial envelope	GO:0005740	CC	WB 4 h	Top	175	0.67874	2.49491	0	0	0	tags=44%, list=14%, signal=51%
mitochondrial envelope	GO:0005740	CC	WB 24 h	Top	174	0.696031	2.59197	0	0	0	tags=48%, list=15%, signal=56%
mitochondrial envelope	GO:0005740	CC	HSB 1 h	Top	173	0.597175	1.99246	0	0.0161851	0.23	tags=52%, list=21%, signal=65%
mitochondrial envelope	GO:0005740	CC	HSB 4 h	Top	171	0.693794	2.24126	0	0	0	tags=45%, list=16%, signal=53%
mitochondrial envelope	GO:0005740	CC	HSB 24 h	Top	173	0.721729	2.3403	0	0	0	tags=53%, list=16%, signal=63%
mitochondrial inner membrane	GO:0005743	CC	WB 1 h	Top	113	0.714172	2.4558	0	0	0	tags=51%, list=15%, signal=60%
mitochondrial inner membrane	GO:0005743	CC	WB 4 h	Top	113	0.684519	2.38782	0	0	0	tags=50%, list=14%, signal=57%
mitochondrial inner membrane	GO:0005743	CC	WB 24 h	Top	113	0.708409	2.50435	0	0	0	tags=53%, list=15%, signal=62%
mitochondrial inner membrane	GO:0005743	CC	HSB 4 h	Top	111	0.690221	2.14886	0	6.36556e-05	0.001	tags=44%, list=16%, signal=52%
mitochondrial inner membrane	GO:0005743	CC	HSB 24 h	Top	112	0.73666	2.28922	0	0	0	tags=57%, list=16%, signal=68%
mitochondrial intermembrane space	GO:0005758	CC	WB 1 h	Top	16	0.70998	1.7379	0.012939	0.0339673	0.99	tags=50%, list=16%, signal=60%
mitochondrial intermembrane space	GO:0005758	CC	WB 4 h	Top	16	0.852086	2.04407	0	0.000138564	0.008	tags=44%, list=6%, signal=47%
mitochondrial intermembrane space	GO:0005758	CC	WB 24 h	Top	16	0.770939	1.87751	0	0.00496475	0.42	tags=63%, list=17%, signal=75%
mitochondrial intermembrane space	GO:0005758	CC	HSB 4 h	Top	15	0.852022	1.84062	0.00173611	0.010548	0.572	tags=67%, list=12%, signal=76%
mitochondrial intermembrane space	GO:0005758	CC	HSB 24 h	Top	16	0.838929	1.86966	0	0.000718778	0.083	tags=69%, list=10%, signal=77%
mitochondrial matrix	GO:0005759	CC	WB 4 h	Top	40	0.616542	1.82966	0.00176056	0.00775554	0.521	tags=38%, list=11%, signal=42%
mitochondrial matrix	GO:0005759	CC	WB 24 h	Top	40	0.633567	1.85879	0	0.00586674	0.517	tags=60%, list=21%, signal=75%
mitochondrial matrix	GO:0005759	CC	HSB 24 h	Top	40	0.657899	1.77008	0	0.00413057	0.548	tags=50%, list=10%, signal=55%
mitochondrial membrane	GO:0031966	CC	WB 1 h	Top	154	0.681824	2.42995	0	0	0	tags=40%, list=11%, signal=44%
mitochondrial membrane	GO:0031966	CC	WB 4 h	Top	155	0.663583	2.39723	0	0	0	tags=45%, list=14%, signal=51%
mitochondrial membrane	GO:0031966	CC	WB 24 h	Top	154	0.689546	2.54001	0	0	0	tags=47%, list=15%, signal=55%
mitochondrial membrane	GO:0031966	CC	HSB 4 h	Top	152	0.669515	2.13483	0	5.65828e-05	0.001	tags=43%, list=16%, signal=51%
mitochondrial membrane	GO:0031966	CC	HSB 24 h	Top	153	0.711256	2.28238	0	0	0	tags=52%, list=16%, signal=61%
mitochondrial outer membrane	GO:0005741	CC	WB 4 h	Top	26	0.694449	1.83593	0	0.00718816	0.487	tags=50%, list=17%, signal=60%
mitochondrial outer membrane	GO:0005741	CC	HSB 24 h	Top	26	0.626761	1.58325	0.0151745	0.0358992	1	tags=38%, list=14%, signal=45%
mitochondrial protein-containing complex	GO:0098798	CC	WB 1 h	Top	61	0.772552	2.39126	0	0	0	tags=56%, list=11%, signal=63%
mitochondrial protein-containing complex	GO:0098798	CC	WB 4 h	Top	61	0.756387	2.36378	0	0	0	tags=56%, list=13%, signal=64%
mitochondrial protein-containing complex	GO:0098798	CC	WB 24 h	Top	61	0.769977	2.45727	0	0	0	tags=69%, list=15%, signal=81%
mitochondrial protein-containing complex	GO:0098798	CC	HSB 1 h	Top	61	0.702455	2.05574	0	0.00800659	0.063	tags=69%, list=20%, signal=86%
mitochondrial protein-containing complex	GO:0098798	CC	HSB 4 h	Top	61	0.779532	2.19959	0	8.48742e-05	0.001	tags=64%, list=15%, signal=75%
mitochondrial protein-containing complex	GO:0098798	CC	HSB 24 h	Top	61	0.8079	2.30913	0	0	0	tags=72%, list=15%, signal=84%
mitochondrial respirasome	GO:0005746	CC	WB 1 h	Top	20	0.86215	2.17485	0	5.98315e-05	0.002	tags=85%, list=11%, signal=96%
mitochondrial respirasome	GO:0005746	CC	WB 4 h	Top	20	0.799021	2.04395	0	0.000136464	0.008	tags=65%, list=14%, signal=75%
mitochondrial respirasome	GO:0005746	CC	WB 24 h	Top	20	0.848187	2.16825	0	2.571e-05	0.001	tags=95%, list=15%, signal=112%
mitochondrial respirasome	GO:0005746	CC	HSB 4 h	Top	20	0.735147	1.70993	0.00178253	0.0381686	0.989	tags=55%, list=15%, signal=65%
mitochondrial respirasome	GO:0005746	CC	HSB 24 h	Top	20	0.801239	1.92794	0	0.000236379	0.022	tags=75%, list=15%, signal=88%
mitochondrial transport	GO:0006839	BP	WB 4 h	Top	39	0.587821	1.74815	0.00362976	0.0193524	0.901	tags=51%, list=26%, signal=69%
mitochondrial transport	GO:0006839	BP	WB 24 h	Top	39	0.700103	2.09516	0	0.000148734	0.009	tags=67%, list=24%, signal=88%
mitochondrial transport	GO:0006839	BP	HSB 4 h	Top	37	0.682976	1.78631	0.0033389	0.0201642	0.828	tags=43%, list=16%, signal=51%
mitochondrial transport	GO:0006839	BP	HSB 24 h	Top	37	0.664821	1.7753	0.00142045	0.00389272	0.513	tags=35%, list=15%, signal=41%
mitochondrion	GO:0005739	CC	WB 1 h	Top	345	0.587031	2.29007	0	0	0	tags=35%, list=16%, signal=41%
mitochondrion	GO:0005739	CC	WB 4 h	Top	345	0.618707	2.43332	0	0	0	tags=46%, list=19%, signal=55%
mitochondrion	GO:0005739	CC	WB 24 h	Top	344	0.639142	2.55953	0	0	0	tags=43%, list=16%, signal=50%
mitochondrion	GO:0005739	CC	HSB 1 h	Top	341	0.553203	1.96555	0	0.0181535	0.337	tags=43%, list=21%, signal=53%
mitochondrion	GO:0005739	CC	HSB 4 h	Top	339	0.632588	2.16549	0	7.27493e-05	0.001	tags=42%, list=17%, signal=49%
mitochondrion	GO:0005739	CC	HSB 24 h	Top	342	0.67763	2.28048	0	0	0	tags=48%, list=16%, signal=56%
mitochondrion organization	GO:0007005	BP	WB 1 h	Top	61	0.554752	1.72629	0.00175747	0.0369004	0.996	tags=36%, list=14%, signal=42%
mitochondrion organization	GO:0007005	BP	WB 24 h	Top	61	0.548553	1.77397	0	0.0154188	0.892	tags=34%, list=13%, signal=39%
mitochondrion organization	GO:0007005	BP	HSB 4 h	Top	60	0.605614	1.72208	0.00159236	0.0353433	0.979	tags=42%, list=20%, signal=52%
mitochondrion organization	GO:0007005	BP	HSB 24 h	Top	60	0.62286	1.80488	0	0.00241903	0.336	tags=33%, list=15%, signal=39%
mitotic cytokinesis	GO:0000281	BP	HSB 24 h	Bottom	18	-0.690423	-1.78397	0	0.0421571	0.725	tags=33%, list=12%, signal=38%
molecular function inhibitor activity	GO:0140678	MF	WB 24 h	Top	121	0.458539	1.64192	0.00164204	0.0450099	1	tags=32%, list=20%, signal=40%
monocarboxylic acid biosynthetic process	GO:0072330	BP	HSB 24 h	Top	28	0.65016	1.64272	0	0.0193779	0.997	tags=43%, list=17%, signal=51%
monosaccharide binding	GO:0048029	MF	HSB 4 h	Top	31	0.703606	1.78164	0	0.0207364	0.845	tags=13%, list=1%, signal=13%
morphogenesis of embryonic epithelium	GO:0016331	BP	HSB 24 h	Bottom	22	-0.681796	-1.89801	0.00306748	0.016301	0.27	tags=36%, list=11%, signal=41%
mRNA metabolic process	GO:0016071	BP	WB 1 h	Top	196	0.47226	1.73626	0	0.0339483	0.99	tags=36%, list=19%, signal=43%
mRNA metabolic process	GO:0016071	BP	WB 4 h	Top	197	0.543222	2.03134	0	0.000250605	0.015	tags=31%, list=15%, signal=37%
mRNA metabolic process	GO:0016071	BP	WB 24 h	Top	197	0.461111	1.73934	0	0.0198288	0.967	tags=28%, list=15%, signal=33%
mRNA metabolic process	GO:0016071	BP	HSB 4 h	Top	198	0.538473	1.76863	0	0.0229616	0.887	tags=39%, list=16%, signal=46%
mRNA metabolic process	GO:0016071	BP	HSB 24 h	Top	197	0.589111	1.94692	0	0.000139924	0.012	tags=33%, list=12%, signal=37%
mRNA processing	GO:0006397	BP	WB 1 h	Top	146	0.583141	2.08007	0	0.000500763	0.025	tags=42%, list=19%, signal=52%
mRNA processing	GO:0006397	BP	WB 4 h	Top	146	0.616252	2.26178	0	0	0	tags=39%, list=16%, signal=46%
mRNA processing	GO:0006397	BP	WB 24 h	Top	147	0.523584	1.91545	0	0.00316219	0.251	tags=32%, list=15%, signal=37%
mRNA processing	GO:0006397	BP	HSB 4 h	Top	147	0.596583	1.90465	0	0.00474006	0.272	tags=46%, list=16%, signal=55%
mRNA processing	GO:0006397	BP	HSB 24 h	Top	146	0.63707	2.02304	0	1.33069e-05	0.001	tags=40%, list=12%, signal=45%
mRNA splicing, via spliceosome	GO:0000398	BP	WB 1 h	Top	82	0.663497	2.17424	0	5.80184e-05	0.002	tags=56%, list=19%, signal=69%
mRNA splicing, via spliceosome	GO:0000398	BP	WB 4 h	Top	82	0.732227	2.41993	0	0	0	tags=45%, list=9%, signal=49%
mRNA splicing, via spliceosome	GO:0000398	BP	WB 24 h	Top	83	0.637887	2.1521	0	4.15096e-05	0.002	tags=46%, list=15%, signal=54%
mRNA splicing, via spliceosome	GO:0000398	BP	HSB 4 h	Top	83	0.656475	1.93481	0	0.00334639	0.17	tags=55%, list=15%, signal=65%
mRNA splicing, via spliceosome	GO:0000398	BP	HSB 24 h	Top	82	0.730529	2.17113	0	0	0	tags=52%, list=12%, signal=59%
mRNA transport	GO:0051028	BP	WB 1 h	Top	19	0.709763	1.76372	0.00174216	0.0280194	0.972	tags=37%, list=13%, signal=42%
mRNA transport	GO:0051028	BP	WB 24 h	Top	19	0.73565	1.86849	0	0.00549827	0.465	tags=37%, list=13%, signal=42%
mRNA transport	GO:0051028	BP	HSB 24 h	Top	19	0.753774	1.75714	0	0.00497006	0.635	tags=47%, list=8%, signal=52%
muscle contraction	GO:0006936	BP	WB 1 h	Top	49	0.584055	1.76522	0.00352734	0.0279883	0.969	tags=31%, list=12%, signal=35%
muscle contraction	GO:0006936	BP	WB 4 h	Top	49	0.56526	1.68458	0.00343643	0.0356047	0.992	tags=39%, list=18%, signal=47%
muscle system process	GO:0003012	BP	WB 4 h	Top	54	0.552632	1.71346	0.00172712	0.0276561	0.971	tags=35%, list=18%, signal=43%
myeloid cell homeostasis	GO:0002262	BP	WB 4 h	Top	70	0.532047	1.71538	0	0.0273327	0.968	tags=31%, list=16%, signal=37%
myofibril	GO:0030016	CC	WB 1 h	Top	31	0.632534	1.77233	0.00365631	0.0269909	0.965	tags=35%, list=11%, signal=40%
myofibril	GO:0030016	CC	WB 4 h	Top	31	0.592989	1.64625	0.0146252	0.0478404	1	tags=48%, list=23%, signal=63%
NAD(P)H dehydrogenase (quinone) activity	GO:0003955	MF	WB 1 h	Top	17	0.826798	2.0149	0	0.0015621	0.098	tags=71%, list=13%, signal=81%
NAD(P)H dehydrogenase (quinone) activity	GO:0003955	MF	WB 4 h	Top	17	0.808598	1.96697	0	0.00107836	0.079	tags=65%, list=12%, signal=73%
NAD(P)H dehydrogenase (quinone) activity	GO:0003955	MF	WB 24 h	Top	17	0.846607	2.05165	0	0.000289579	0.02	tags=71%, list=11%, signal=80%
NAD(P)H dehydrogenase (quinone) activity	GO:0003955	MF	HSB 4 h	Top	17	0.751369	1.67462	0.00176367	0.0489423	0.998	tags=53%, list=19%, signal=66%
NAD(P)H dehydrogenase (quinone) activity	GO:0003955	MF	HSB 24 h	Top	17	0.789015	1.79287	0	0.00299065	0.406	tags=71%, list=16%, signal=84%
NADH dehydrogenase (quinone) activity	GO:0050136	MF	WB 1 h	Top	17	0.826798	1.9926	0	0.00226089	0.143	tags=71%, list=13%, signal=81%
NADH dehydrogenase (quinone) activity	GO:0050136	MF	WB 4 h	Top	17	0.808598	1.95924	0	0.00118004	0.091	tags=65%, list=12%, signal=73%
NADH dehydrogenase (quinone) activity	GO:0050136	MF	WB 24 h	Top	17	0.846607	2.07846	0	0.000219289	0.014	tags=71%, list=11%, signal=80%
NADH dehydrogenase (quinone) activity	GO:0050136	MF	HSB 4 h	Top	17	0.751369	1.71208	0.00899281	0.0377015	0.986	tags=53%, list=19%, signal=66%
NADH dehydrogenase (quinone) activity	GO:0050136	MF	HSB 24 h	Top	17	0.789015	1.78923	0.00149031	0.00314608	0.429	tags=71%, list=16%, signal=84%
NADH dehydrogenase (ubiquinone) activity	GO:0008137	MF	WB 1 h	Top	17	0.826798	1.97182	0	0.00298371	0.191	tags=71%, list=13%, signal=81%
NADH dehydrogenase (ubiquinone) activity	GO:0008137	MF	WB 4 h	Top	17	0.808598	1.9839	0	0.000830673	0.056	tags=65%, list=12%, signal=73%
NADH dehydrogenase (ubiquinone) activity	GO:0008137	MF	WB 24 h	Top	17	0.846607	2.07857	0	0.000222884	0.014	tags=71%, list=11%, signal=80%
NADH dehydrogenase (ubiquinone) activity	GO:0008137	MF	HSB 4 h	Top	17	0.751369	1.68811	0.00701754	0.0450897	0.998	tags=53%, list=19%, signal=66%
NADH dehydrogenase (ubiquinone) activity	GO:0008137	MF	HSB 24 h	Top	17	0.789015	1.80933	0	0.00222865	0.302	tags=71%, list=16%, signal=84%
NADH dehydrogenase activity	GO:0003954	MF	WB 1 h	Top	18	0.829165	2.04502	0	0.00105377	0.059	tags=72%, list=13%, signal=83%
NADH dehydrogenase activity	GO:0003954	MF	WB 4 h	Top	18	0.800844	1.99581	0	0.000705186	0.046	tags=61%, list=12%, signal=69%
NADH dehydrogenase activity	GO:0003954	MF	WB 24 h	Top	18	0.84823	2.0966	0	0.000151298	0.009	tags=72%, list=11%, signal=81%
NADH dehydrogenase activity	GO:0003954	MF	HSB 4 h	Top	18	0.748422	1.68345	0.00866551	0.0457878	0.998	tags=50%, list=19%, signal=62%
NADH dehydrogenase activity	GO:0003954	MF	HSB 24 h	Top	18	0.791622	1.81236	0	0.00214444	0.285	tags=72%, list=16%, signal=86%
ncRNA metabolic process	GO:0034660	BP	WB 4 h	Top	197	0.671612	2.5204	0	0	0	tags=47%, list=16%, signal=55%
ncRNA metabolic process	GO:0034660	BP	WB 24 h	Top	197	0.463282	1.77378	0	0.0152182	0.892	tags=45%, list=23%, signal=58%
ncRNA metabolic process	GO:0034660	BP	HSB 4 h	Top	198	0.71848	2.34043	0	0	0	tags=45%, list=13%, signal=51%
ncRNA metabolic process	GO:0034660	BP	HSB 24 h	Top	198	0.745007	2.43327	0	0	0	tags=47%, list=12%, signal=54%
ncRNA processing	GO:0034470	BP	WB 4 h	Top	134	0.742541	2.65612	0	0	0	tags=53%, list=12%, signal=60%
ncRNA processing	GO:0034470	BP	WB 24 h	Top	134	0.59052	2.13857	0	6.04263e-05	0.003	tags=55%, list=23%, signal=71%
ncRNA processing	GO:0034470	BP	HSB 4 h	Top	134	0.767879	2.39199	0	0	0	tags=54%, list=13%, signal=62%
ncRNA processing	GO:0034470	BP	HSB 24 h	Top	133	0.782243	2.45736	0	0	0	tags=56%, list=12%, signal=64%
negative regulation of apoptotic process	GO:0043066	BP	HSB 24 h	Top	69	0.571552	1.67647	0	0.0138432	0.97	tags=54%, list=25%, signal=72%
negative regulation of cell differentiation	GO:0045596	BP	HSB 24 h	Top	39	0.583186	1.55361	0.0164609	0.046146	1	tags=44%, list=27%, signal=60%
negative regulation of endopeptidase activity	GO:0010951	BP	WB 24 h	Top	61	0.54133	1.75611	0.00368324	0.0172573	0.933	tags=36%, list=21%, signal=45%
negative regulation of programmed cell death	GO:0043069	BP	HSB 24 h	Top	71	0.572635	1.68988	0	0.0116466	0.939	tags=54%, list=25%, signal=71%
negative regulation of proteolysis	GO:0045861	BP	WB 24 h	Top	70	0.513207	1.68873	0	0.0302468	0.997	tags=24%, list=14%, signal=28%
nicotinamide nucleotide metabolic process	GO:0046496	BP	HSB 24 h	Top	58	0.588075	1.67891	0.00131234	0.0134363	0.968	tags=60%, list=29%, signal=84%
nitrogen compound transport	GO:0071705	BP	HSB 24 h	Top	471	0.460868	1.56945	0	0.0406537	1	tags=27%, list=17%, signal=32%
non-membrane spanning protein tyrosine kinase activity	GO:0004715	MF	WB 24 h	Bottom	41	-0.651731	-1.99227	0	0.0277237	0.191	tags=34%, list=9%, signal=37%
non-membrane-bounded organelle assembly	GO:0140694	BP	HSB 24 h	Top	104	0.511324	1.58043	0.00119048	0.0369045	1	tags=26%, list=15%, signal=30%
nuclear DNA-directed RNA polymerase complex	GO:0055029	CC	HSB 4 h	Top	44	0.671679	1.7912	0	0.0191687	0.807	tags=55%, list=16%, signal=65%
nuclear DNA-directed RNA polymerase complex	GO:0055029	CC	HSB 24 h	Top	43	0.704762	1.91609	0	0.000350076	0.033	tags=56%, list=17%, signal=67%
nuclear export	GO:0051168	BP	HSB 24 h	Top	28	0.681191	1.71832	0.00434783	0.00824631	0.855	tags=43%, list=8%, signal=47%
nuclear lumen	GO:0031981	CC	WB 4 h	Top	264	0.474545	1.81457	0	0.00935461	0.605	tags=35%, list=16%, signal=41%
nuclear lumen	GO:0031981	CC	HSB 4 h	Top	263	0.589176	1.98187	0	0.00165843	0.067	tags=38%, list=16%, signal=44%
nuclear lumen	GO:0031981	CC	HSB 24 h	Top	261	0.674428	2.24074	0	0	0	tags=40%, list=14%, signal=46%
nuclear outer membrane-endoplasmic reticulum membrane network	GO:0042175	CC	HSB 24 h	Top	151	0.596798	1.91646	0	0.00035384	0.033	tags=48%, list=21%, signal=61%
nuclear pore	GO:0005643	CC	HSB 24 h	Top	22	0.733202	1.77573	0	0.0038765	0.51	tags=59%, list=18%, signal=72%
nuclear protein-containing complex	GO:0140513	CC	HSB 24 h	Top	382	0.565972	1.92322	0	0.000276506	0.026	tags=30%, list=13%, signal=34%
nuclear transport	GO:0051169	BP	HSB 24 h	Top	69	0.652054	1.91609	0	0.000346391	0.033	tags=42%, list=14%, signal=49%
nuclear-transcribed mRNA catabolic process	GO:0000956	BP	WB 24 h	Top	38	0.578907	1.69016	0	0.03013	0.997	tags=37%, list=13%, signal=42%
nuclear-transcribed mRNA catabolic process	GO:0000956	BP	HSB 24 h	Top	39	0.679451	1.85581	0	0.000973384	0.118	tags=33%, list=8%, signal=36%
nuclease activity	GO:0004518	MF	HSB 24 h	Top	107	0.52197	1.62119	0	0.0242579	1	tags=28%, list=13%, signal=32%
nucleic acid transport	GO:0050657	BP	WB 1 h	Top	24	0.657009	1.72839	0.00176991	0.0364043	0.996	tags=33%, list=13%, signal=38%
nucleic acid transport	GO:0050657	BP	WB 24 h	Top	24	0.649585	1.70544	0.0132576	0.0264918	0.991	tags=38%, list=15%, signal=44%
nucleic acid transport	GO:0050657	BP	HSB 4 h	Top	23	0.707171	1.67311	0.00865052	0.0493131	0.998	tags=52%, list=16%, signal=62%
nucleic acid transport	GO:0050657	BP	HSB 24 h	Top	24	0.747529	1.82397	0	0.0018075	0.235	tags=50%, list=13%, signal=58%
nucleobase-containing compound catabolic process	GO:0034655	BP	HSB 24 h	Top	126	0.502283	1.56463	0	0.0424849	1	tags=37%, list=22%, signal=48%
nucleobase-containing compound transport	GO:0015931	BP	WB 24 h	Top	44	0.626918	1.89609	0	0.0041146	0.334	tags=34%, list=15%, signal=40%
nucleobase-containing compound transport	GO:0015931	BP	HSB 24 h	Top	44	0.677156	1.83832	0	0.00134429	0.169	tags=55%, list=23%, signal=70%
nucleobase-containing small molecule metabolic process	GO:0055086	BP	HSB 24 h	Top	249	0.508955	1.68273	0	0.0127265	0.958	tags=41%, list=21%, signal=51%
nucleocytoplasmic transport	GO:0006913	BP	HSB 24 h	Top	68	0.654015	1.90645	0	0.00036606	0.038	tags=43%, list=14%, signal=50%
nucleolus	GO:0005730	CC	WB 1 h	Top	74	0.563072	1.81216	0.00166389	0.0197289	0.872	tags=42%, list=20%, signal=52%
nucleolus	GO:0005730	CC	WB 4 h	Top	74	0.75794	2.46396	0	0	0	tags=68%, list=14%, signal=78%
nucleolus	GO:0005730	CC	WB 24 h	Top	74	0.602556	2.01222	0	0.000679076	0.051	tags=46%, list=17%, signal=55%
nucleolus	GO:0005730	CC	HSB 4 h	Top	74	0.828824	2.43251	0	0	0	tags=55%, list=5%, signal=58%
nucleolus	GO:0005730	CC	HSB 24 h	Top	73	0.863124	2.51586	0	0	0	tags=64%, list=4%, signal=67%
nucleoplasm	GO:0005654	CC	HSB 24 h	Top	173	0.560375	1.82163	0	0.0018568	0.246	tags=31%, list=14%, signal=36%
nucleoside bisphosphate metabolic process	GO:0033865	BP	HSB 24 h	Top	30	0.637606	1.65698	0.00730994	0.0166079	0.991	tags=50%, list=21%, signal=63%
nucleoside diphosphate catabolic process	GO:0009134	BP	HSB 24 h	Top	32	0.665768	1.73848	0.00142857	0.00635893	0.758	tags=78%, list=29%, signal=109%
nucleoside monophosphate biosynthetic process	GO:0009124	BP	HSB 4 h	Top	36	0.670867	1.74022	0.00170358	0.030514	0.96	tags=42%, list=16%, signal=50%
nucleoside phosphate catabolic process	GO:1901292	BP	HSB 24 h	Top	42	0.631285	1.72053	0	0.00801576	0.841	tags=67%, list=29%, signal=93%
nucleoside phosphate metabolic process	GO:0006753	BP	HSB 24 h	Top	222	0.49608	1.6154	0	0.0255411	1	tags=43%, list=23%, signal=55%
nucleoside triphosphate biosynthetic process	GO:0009142	BP	WB 1 h	Top	32	0.65294	1.78897	0	0.0234572	0.929	tags=44%, list=18%, signal=53%
nucleoside triphosphate biosynthetic process	GO:0009142	BP	WB 24 h	Top	31	0.652782	1.81761	0.00181159	0.00985117	0.735	tags=48%, list=19%, signal=60%
nucleoside triphosphate biosynthetic process	GO:0009142	BP	HSB 24 h	Top	31	0.775646	2.0078	0	2.51817e-05	0.002	tags=81%, list=19%, signal=99%
nucleoside triphosphate metabolic process	GO:0009141	BP	HSB 24 h	Top	74	0.611165	1.77482	0	0.00390377	0.518	tags=61%, list=21%, signal=77%
nucleoside-triphosphatase regulator activity	GO:0060589	MF	WB 4 h	Bottom	418	-0.499441	-2.13698	0	0.000406285	0.001	tags=37%, list=17%, signal=44%
nucleoside-triphosphatase regulator activity	GO:0060589	MF	WB 24 h	Bottom	419	-0.528419	-2.20437	0	0.00101793	0.002	tags=34%, list=15%, signal=39%
nucleoside-triphosphatase regulator activity	GO:0060589	MF	HSB 4 h	Bottom	420	-0.532282	-2.05354	0	0.014633	0.029	tags=35%, list=17%, signal=41%
nucleoside-triphosphatase regulator activity	GO:0060589	MF	HSB 24 h	Bottom	419	-0.511738	-2.22127	0	0.000539773	0.001	tags=39%, list=19%, signal=48%
nucleotide catabolic process	GO:0009166	BP	HSB 24 h	Top	39	0.638286	1.70444	0	0.00977369	0.903	tags=69%, list=29%, signal=97%
nucleotide metabolic process	GO:0009117	BP	HSB 24 h	Top	219	0.502991	1.65865	0	0.0162016	0.989	tags=44%, list=23%, signal=56%
nucleotide-excision repair	GO:0006289	BP	HSB 24 h	Top	25	0.676386	1.66772	0.00289855	0.0151347	0.981	tags=40%, list=14%, signal=46%
nucleotidyltransferase activity	GO:0016779	MF	WB 4 h	Top	106	0.564808	1.95901	0	0.00116722	0.091	tags=28%, list=13%, signal=32%
nucleotidyltransferase activity	GO:0016779	MF	HSB 4 h	Top	101	0.637035	1.92233	0	0.00372047	0.207	tags=40%, list=17%, signal=47%
nucleotidyltransferase activity	GO:0016779	MF	HSB 24 h	Top	103	0.652214	2.02903	0	1.38855e-05	0.001	tags=33%, list=12%, signal=37%
organelle assembly	GO:0070925	BP	HSB 24 h	Top	247	0.471465	1.55138	0	0.0468536	1	tags=29%, list=19%, signal=35%
organelle envelope	GO:0031967	CC	WB 1 h	Top	221	0.620355	2.29236	0	0	0	tags=34%, list=13%, signal=39%
organelle envelope	GO:0031967	CC	WB 4 h	Top	223	0.628584	2.37551	0	0	0	tags=38%, list=14%, signal=44%
organelle envelope	GO:0031967	CC	WB 24 h	Top	221	0.650414	2.50365	0	0	0	tags=41%, list=15%, signal=48%
organelle envelope	GO:0031967	CC	HSB 4 h	Top	219	0.649683	2.16612	0	7.83454e-05	0.001	tags=41%, list=16%, signal=48%
organelle envelope	GO:0031967	CC	HSB 24 h	Top	221	0.688142	2.25627	0	0	0	tags=46%, list=15%, signal=54%
organelle envelope lumen	GO:0031970	CC	WB 1 h	Top	16	0.70998	1.69446	0.00994036	0.0470581	1	tags=50%, list=16%, signal=60%
organelle envelope lumen	GO:0031970	CC	WB 4 h	Top	16	0.852086	2.10119	0	3.84293e-05	0.002	tags=44%, list=6%, signal=47%
organelle envelope lumen	GO:0031970	CC	WB 24 h	Top	16	0.770939	1.8941	0	0.00423305	0.343	tags=63%, list=17%, signal=75%
organelle envelope lumen	GO:0031970	CC	HSB 4 h	Top	15	0.852022	1.85968	0.00176056	0.00868852	0.468	tags=67%, list=12%, signal=76%
organelle envelope lumen	GO:0031970	CC	HSB 24 h	Top	16	0.838929	1.8944	0	0.000416002	0.045	tags=69%, list=10%, signal=77%
organelle inner membrane	GO:0019866	CC	WB 1 h	Top	116	0.707615	2.45143	0	0	0	tags=50%, list=15%, signal=59%
organelle inner membrane	GO:0019866	CC	WB 4 h	Top	116	0.678575	2.35324	0	0	0	tags=48%, list=14%, signal=56%
organelle inner membrane	GO:0019866	CC	WB 24 h	Top	116	0.701076	2.51435	0	0	0	tags=52%, list=15%, signal=61%
organelle inner membrane	GO:0019866	CC	HSB 1 h	Top	115	0.594265	1.90503	0	0.0463122	0.7	tags=55%, list=21%, signal=69%
organelle inner membrane	GO:0019866	CC	HSB 4 h	Top	114	0.678073	2.09593	0	0.000260915	0.005	tags=43%, list=16%, signal=51%
organelle inner membrane	GO:0019866	CC	HSB 24 h	Top	115	0.728393	2.26755	0	0	0	tags=56%, list=16%, signal=66%
organelle lumen	GO:0043233	CC	WB 4 h	Top	331	0.507621	2.00644	0	0.000560046	0.035	tags=34%, list=15%, signal=40%
organelle lumen	GO:0043233	CC	WB 24 h	Top	331	0.426526	1.71708	0	0.0241467	0.986	tags=29%, list=15%, signal=33%
organelle lumen	GO:0043233	CC	HSB 4 h	Top	328	0.607154	2.08942	0	0.000225336	0.005	tags=40%, list=16%, signal=46%
organelle lumen	GO:0043233	CC	HSB 24 h	Top	328	0.677273	2.28048	0	0	0	tags=41%, list=13%, signal=46%
organelle outer membrane	GO:0031968	CC	WB 4 h	Top	28	0.632711	1.70802	0.00376648	0.0284674	0.977	tags=50%, list=17%, signal=60%
organelle subcompartment	GO:0031984	CC	HSB 24 h	Top	198	0.536252	1.74856	0	0.00564437	0.695	tags=39%, list=21%, signal=49%
organic acid binding	GO:0043177	MF	HSB 4 h	Top	39	0.67626	1.79542	0.00322061	0.0183576	0.789	tags=18%, list=6%, signal=19%
organic acid binding	GO:0043177	MF	HSB 24 h	Top	40	0.579815	1.5606	0.0125874	0.0436086	1	tags=23%, list=6%, signal=24%
organic acid biosynthetic process	GO:0016053	BP	WB 4 h	Top	67	0.521405	1.68215	0.00321027	0.0362431	0.993	tags=33%, list=15%, signal=39%
organic acid biosynthetic process	GO:0016053	BP	HSB 4 h	Top	67	0.636702	1.81445	0	0.0144921	0.703	tags=27%, list=9%, signal=29%
organic acid biosynthetic process	GO:0016053	BP	HSB 24 h	Top	67	0.652733	1.8976	0	0.000392326	0.042	tags=40%, list=17%, signal=48%
organic acid metabolic process	GO:0006082	BP	HSB 24 h	Top	302	0.558912	1.87604	0	0.000622071	0.071	tags=36%, list=21%, signal=45%
organic acid transmembrane transport	GO:1903825	BP	HSB 24 h	Top	22	0.670814	1.61203	0.0116279	0.0264319	1	tags=68%, list=30%, signal=97%
organic acid transport	GO:0015849	BP	HSB 24 h	Top	62	0.57624	1.6721	0.00262467	0.0144234	0.976	tags=40%, list=22%, signal=51%
organic anion transport	GO:0015711	BP	HSB 24 h	Top	78	0.534941	1.57737	0.0025	0.0378997	1	tags=36%, list=22%, signal=46%
organic hydroxy compound metabolic process	GO:1901615	BP	WB 24 h	Top	95	0.472552	1.63395	0	0.0472543	1	tags=43%, list=25%, signal=57%
organic hydroxy compound metabolic process	GO:1901615	BP	HSB 24 h	Top	96	0.514278	1.58424	0.0035503	0.035786	1	tags=33%, list=21%, signal=42%
outer membrane	GO:0019867	CC	WB 4 h	Top	30	0.622942	1.71429	0.0088968	0.0275702	0.97	tags=53%, list=20%, signal=66%
oxidative phosphorylation	GO:0006119	BP	WB 1 h	Top	26	0.804506	2.14573	0	9.59092e-05	0.004	tags=50%, list=14%, signal=58%
oxidative phosphorylation	GO:0006119	BP	WB 4 h	Top	26	0.695499	1.8776	0	0.00399358	0.299	tags=54%, list=22%, signal=69%
oxidative phosphorylation	GO:0006119	BP	WB 24 h	Top	26	0.799858	2.20856	0	0	0	tags=58%, list=15%, signal=68%
oxidative phosphorylation	GO:0006119	BP	HSB 24 h	Top	25	0.735493	1.82287	0	0.00183531	0.24	tags=56%, list=15%, signal=66%
oxidoreductase activity, acting on a heme group of donors	GO:0016675	MF	WB 1 h	Top	20	0.848602	2.15209	0	7.39316e-05	0.003	tags=70%, list=12%, signal=79%
oxidoreductase activity, acting on a heme group of donors	GO:0016675	MF	WB 4 h	Top	20	0.803006	2.05758	0	0.000108564	0.006	tags=55%, list=14%, signal=64%
oxidoreductase activity, acting on a heme group of donors	GO:0016675	MF	WB 24 h	Top	20	0.838159	2.16303	0.00184502	4.64512e-05	0.002	tags=60%, list=8%, signal=65%
oxidoreductase activity, acting on a heme group of donors	GO:0016675	MF	HSB 24 h	Top	19	0.731696	1.71629	0.00162866	0.00844456	0.862	tags=47%, list=9%, signal=52%
oxidoreductase activity, acting on a sulfur group of donors	GO:0016667	MF	HSB 24 h	Top	28	0.621426	1.56027	0.0201439	0.0436168	1	tags=46%, list=22%, signal=59%
oxidoreductase activity, acting on CH-OH group of donors	GO:0016614	MF	HSB 24 h	Top	71	0.567433	1.67062	0	0.0145838	0.977	tags=30%, list=16%, signal=35%
oxidoreductase activity, acting on NAD(P)H	GO:0016651	MF	WB 4 h	Top	39	0.583581	1.7068	0.0017094	0.0285266	0.977	tags=38%, list=14%, signal=45%
oxidoreductase activity, acting on NAD(P)H	GO:0016651	MF	WB 24 h	Top	39	0.58976	1.73584	0.00180505	0.0203756	0.972	tags=36%, list=11%, signal=40%
oxidoreductase activity, acting on NAD(P)H	GO:0016651	MF	HSB 24 h	Top	38	0.642323	1.70519	0.00142045	0.00971007	0.902	tags=47%, list=16%, signal=56%
oxidoreductase activity, acting on NAD(P)H, quinone or similar compound as acceptor	GO:0016655	MF	WB 1 h	Top	18	0.822041	1.98705	0	0.00241698	0.153	tags=67%, list=13%, signal=77%
oxidoreductase activity, acting on NAD(P)H, quinone or similar compound as acceptor	GO:0016655	MF	WB 4 h	Top	18	0.808557	2.00314	0	0.000606314	0.039	tags=61%, list=12%, signal=69%
oxidoreductase activity, acting on NAD(P)H, quinone or similar compound as acceptor	GO:0016655	MF	WB 24 h	Top	18	0.848212	2.13824	0	5.92178e-05	0.003	tags=72%, list=11%, signal=81%
oxidoreductase activity, acting on NAD(P)H, quinone or similar compound as acceptor	GO:0016655	MF	HSB 4 h	Top	18	0.749644	1.70434	0.00905797	0.0399188	0.994	tags=50%, list=19%, signal=62%
oxidoreductase activity, acting on NAD(P)H, quinone or similar compound as acceptor	GO:0016655	MF	HSB 24 h	Top	18	0.788155	1.82102	0	0.00184449	0.248	tags=67%, list=16%, signal=79%
oxidoreductase activity, acting on paired donors, with incorporation or reduction of molecular oxygen	GO:0016705	MF	HSB 4 h	Top	121	0.570696	1.77754	0	0.0212676	0.862	tags=16%, list=7%, signal=17%
oxidoreductase activity, acting on peroxide as acceptor	GO:0016684	MF	WB 24 h	Top	25	0.656578	1.76794	0.00371747	0.0157277	0.91	tags=64%, list=21%, signal=80%
oxidoreductase activity, acting on single donors with incorporation of molecular oxygen	GO:0016701	MF	HSB 24 h	Top	22	0.686997	1.64675	0.00632911	0.0188314	0.996	tags=23%, list=6%, signal=24%
oxidoreductase activity, acting on single donors with incorporation of molecular oxygen, incorporation of two atoms of oxygen	GO:0016702	MF	HSB 24 h	Top	22	0.686997	1.66401	0.00304414	0.0154933	0.985	tags=23%, list=6%, signal=24%
oxidoreductase activity, acting on the CH-CH group of donors	GO:0016627	MF	HSB 24 h	Top	38	0.600011	1.62443	0.00692521	0.0236732	1	tags=24%, list=10%, signal=26%
oxidoreductase activity, acting on the CH-NH group of donors	GO:0016645	MF	HSB 24 h	Top	15	0.713148	1.59325	0.0158228	0.0323828	1	tags=40%, list=12%, signal=45%
oxidoreductase activity, acting on the CH-OH group of donors, NAD or NADP as acceptor	GO:0016616	MF	HSB 24 h	Top	69	0.569314	1.66517	0.00252525	0.0153781	0.984	tags=30%, list=16%, signal=36%
oxidoreductase complex	GO:1990204	CC	WB 1 h	Top	29	0.793347	2.15615	0	7.58772e-05	0.003	tags=52%, list=11%, signal=58%
oxidoreductase complex	GO:1990204	CC	WB 4 h	Top	29	0.706614	1.96023	0.0017301	0.00118062	0.09	tags=55%, list=19%, signal=68%
oxidoreductase complex	GO:1990204	CC	WB 24 h	Top	29	0.713125	1.98938	0	0.00105902	0.081	tags=48%, list=10%, signal=54%
oxidoreductase complex	GO:1990204	CC	HSB 24 h	Top	29	0.742825	1.88394	0	0.000543804	0.06	tags=59%, list=15%, signal=69%
oxidoreduction-driven active transmembrane transporter activity	GO:0015453	MF	WB 1 h	Top	42	0.825144	2.38598	0	0	0	tags=69%, list=13%, signal=79%
oxidoreduction-driven active transmembrane transporter activity	GO:0015453	MF	WB 4 h	Top	42	0.775244	2.33841	0	0	0	tags=57%, list=14%, signal=66%
oxidoreduction-driven active transmembrane transporter activity	GO:0015453	MF	WB 24 h	Top	42	0.830903	2.52246	0	0	0	tags=67%, list=11%, signal=75%
oxidoreduction-driven active transmembrane transporter activity	GO:0015453	MF	HSB 1 h	Top	42	0.746794	2.02966	0	0.0114282	0.097	tags=74%, list=20%, signal=92%
oxidoreduction-driven active transmembrane transporter activity	GO:0015453	MF	HSB 4 h	Top	41	0.702537	1.86413	0	0.00827692	0.455	tags=49%, list=19%, signal=60%
oxidoreduction-driven active transmembrane transporter activity	GO:0015453	MF	HSB 24 h	Top	41	0.756415	2.01462	0	1.29473e-05	0.001	tags=63%, list=16%, signal=75%
oxoacid metabolic process	GO:0043436	BP	HSB 24 h	Top	300	0.555656	1.86194	0	0.000900863	0.106	tags=36%, list=21%, signal=45%
peptidase complex	GO:1905368	CC	WB 1 h	Top	76	0.569009	1.84914	0	0.0143482	0.737	tags=49%, list=19%, signal=60%
peptidase complex	GO:1905368	CC	WB 4 h	Top	76	0.660687	2.19853	0	0	0	tags=43%, list=15%, signal=51%
peptidase complex	GO:1905368	CC	WB 24 h	Top	76	0.4978	1.65457	0	0.0400872	1	tags=42%, list=24%, signal=55%
peptidase complex	GO:1905368	CC	HSB 4 h	Top	75	0.654372	1.90709	0	0.00461084	0.264	tags=45%, list=14%, signal=53%
peptidase complex	GO:1905368	CC	HSB 24 h	Top	75	0.763674	2.27757	0	0	0	tags=57%, list=13%, signal=66%
peptidase inhibitor activity	GO:0030414	MF	WB 24 h	Top	68	0.503203	1.64145	0.00497512	0.0449734	1	tags=32%, list=21%, signal=41%
peptidase regulator activity	GO:0061134	MF	WB 24 h	Top	77	0.506271	1.68032	0.00179533	0.032515	1	tags=32%, list=21%, signal=41%
peptide biosynthetic process	GO:0043043	BP	WB 1 h	Top	361	0.644235	2.51161	0	0	0	tags=38%, list=13%, signal=43%
peptide biosynthetic process	GO:0043043	BP	WB 4 h	Top	362	0.590889	2.346	0	0	0	tags=43%, list=17%, signal=52%
peptide biosynthetic process	GO:0043043	BP	WB 24 h	Top	361	0.601413	2.43587	0	0	0	tags=48%, list=19%, signal=58%
peptide biosynthetic process	GO:0043043	BP	HSB 1 h	Top	345	0.56113	1.98797	0	0.0155422	0.242	tags=50%, list=19%, signal=62%
peptide biosynthetic process	GO:0043043	BP	HSB 4 h	Top	343	0.594924	2.0585	0	0.000370138	0.01	tags=38%, list=16%, signal=44%
peptide biosynthetic process	GO:0043043	BP	HSB 24 h	Top	363	0.661363	2.24742	0	0	0	tags=56%, list=19%, signal=69%
peptide hormone secretion	GO:0030072	BP	HSB 24 h	Top	20	0.690618	1.62027	0.0101302	0.0244644	1	tags=30%, list=10%, signal=33%
peptide metabolic process	GO:0006518	BP	WB 1 h	Top	370	0.639875	2.49407	0	0	0	tags=38%, list=13%, signal=43%
peptide metabolic process	GO:0006518	BP	WB 4 h	Top	371	0.584213	2.31057	0	0	0	tags=43%, list=17%, signal=52%
peptide metabolic process	GO:0006518	BP	WB 24 h	Top	370	0.594323	2.40869	0	0	0	tags=48%, list=19%, signal=58%
peptide metabolic process	GO:0006518	BP	HSB 1 h	Top	353	0.553465	1.98444	0	0.0157266	0.257	tags=50%, list=19%, signal=61%
peptide metabolic process	GO:0006518	BP	HSB 4 h	Top	351	0.58715	2.02106	0	0.000911215	0.03	tags=38%, list=16%, signal=44%
peptide metabolic process	GO:0006518	BP	HSB 24 h	Top	371	0.658777	2.22894	0	0	0	tags=56%, list=19%, signal=68%
peptide N-acetyltransferase activity	GO:0034212	MF	WB 4 h	Bottom	25	-0.687541	-1.97164	0	0.00927729	0.084	tags=60%, list=25%, signal=80%
peptide N-acetyltransferase activity	GO:0034212	MF	HSB 1 h	Bottom	25	-0.701475	-1.94546	0	0.0350842	0.397	tags=44%, list=14%, signal=51%
peptide N-acetyltransferase activity	GO:0034212	MF	HSB 24 h	Bottom	25	-0.650756	-1.85971	0	0.0223409	0.387	tags=60%, list=21%, signal=75%
peptide secretion	GO:0002790	BP	HSB 24 h	Top	20	0.690618	1.63675	0.00454545	0.02083	0.998	tags=30%, list=10%, signal=33%
peptide-lysine-N-acetyltransferase activity	GO:0061733	MF	WB 4 h	Bottom	24	-0.720205	-1.95612	0	0.00953981	0.098	tags=63%, list=25%, signal=83%
peptide-lysine-N-acetyltransferase activity	GO:0061733	MF	HSB 1 h	Bottom	24	-0.728237	-2.0027	0	0.0388003	0.219	tags=46%, list=14%, signal=53%
peptide-lysine-N-acetyltransferase activity	GO:0061733	MF	HSB 24 h	Bottom	24	-0.729595	-2.03479	0	0.00330597	0.027	tags=63%, list=21%, signal=79%
peptidyl-lysine acetylation	GO:0018394	BP	HSB 1 h	Bottom	36	-0.667756	-1.97642	0	0.0384733	0.294	tags=39%, list=14%, signal=45%
peptidyl-lysine modification	GO:0018205	BP	HSB 1 h	Bottom	101	-0.59855	-2.14763	0	0.0203799	0.026	tags=31%, list=14%, signal=35%
peptidyl-proline modification	GO:0018208	BP	WB 4 h	Top	48	0.574799	1.75141	0	0.0187239	0.883	tags=46%, list=23%, signal=59%
peptidyl-proline modification	GO:0018208	BP	WB 24 h	Top	48	0.580836	1.81963	0.00179211	0.00960182	0.725	tags=44%, list=17%, signal=53%
peptidyl-proline modification	GO:0018208	BP	HSB 4 h	Top	46	0.657284	1.79324	0.00168634	0.0188769	0.801	tags=39%, list=15%, signal=46%
peptidyl-prolyl cis-trans isomerase activity	GO:0003755	MF	WB 4 h	Top	41	0.577973	1.70671	0.00352734	0.0283733	0.977	tags=41%, list=19%, signal=51%
peptidyl-prolyl cis-trans isomerase activity	GO:0003755	MF	WB 24 h	Top	41	0.624393	1.86375	0.00184502	0.00574018	0.486	tags=44%, list=14%, signal=51%
peptidyl-prolyl cis-trans isomerase activity	GO:0003755	MF	HSB 4 h	Top	39	0.661182	1.75684	0.00331675	0.0254795	0.928	tags=44%, list=17%, signal=52%
peptidyl-tyrosine modification	GO:0018212	BP	WB 24 h	Bottom	140	-0.531672	-1.97707	0	0.0307555	0.237	tags=31%, list=16%, signal=36%
peptidyl-tyrosine phosphorylation	GO:0018108	BP	WB 24 h	Bottom	138	-0.529894	-1.99283	0	0.0316843	0.191	tags=44%, list=25%, signal=59%
peroxidase activity	GO:0004601	MF	WB 24 h	Top	25	0.656578	1.80847	0.00719425	0.0107797	0.773	tags=64%, list=21%, signal=80%
phosphatidylinositol binding	GO:0035091	MF	HSB 24 h	Bottom	101	-0.476846	-1.7716	0	0.0449968	0.765	tags=31%, list=17%, signal=37%
phosphatidylinositol dephosphorylation	GO:0046856	BP	WB 4 h	Bottom	24	-0.660487	-1.81709	0	0.0441995	0.602	tags=67%, list=17%, signal=80%
phosphatidylinositol phospholipase C activity	GO:0004435	MF	HSB 24 h	Bottom	26	-0.699362	-2.0066	0	0.00494418	0.053	tags=35%, list=8%, signal=38%
phosphatidylinositol-mediated signaling	GO:0048015	BP	HSB 24 h	Bottom	20	-0.682287	-1.83379	0.00289017	0.0273783	0.484	tags=35%, list=11%, signal=39%
phospholipase activity	GO:0004620	MF	HSB 24 h	Bottom	57	-0.597822	-1.99564	0	0.00509125	0.063	tags=25%, list=8%, signal=27%
phospholipase C activity	GO:0004629	MF	HSB 24 h	Bottom	26	-0.699362	-1.98069	0	0.00637809	0.085	tags=35%, list=8%, signal=38%
phosphoric diester hydrolase activity	GO:0008081	MF	HSB 24 h	Bottom	101	-0.490516	-1.89201	0	0.0162669	0.28	tags=27%, list=18%, signal=33%
pigment metabolic process	GO:0042440	BP	WB 24 h	Top	19	0.694532	1.75597	0.00191571	0.0171711	0.933	tags=26%, list=9%, signal=29%
porphyrin-containing compound biosynthetic process	GO:0006779	BP	WB 24 h	Top	16	0.757677	1.88463	0	0.00467664	0.385	tags=31%, list=9%, signal=34%
porphyrin-containing compound biosynthetic process	GO:0006779	BP	HSB 24 h	Top	16	0.710152	1.61683	0.00913242	0.0252082	1	tags=38%, list=15%, signal=44%
porphyrin-containing compound metabolic process	GO:0006778	BP	WB 4 h	Top	21	0.65162	1.6762	0.0181159	0.0381305	0.993	tags=57%, list=26%, signal=77%
porphyrin-containing compound metabolic process	GO:0006778	BP	WB 24 h	Top	21	0.706667	1.86174	0	0.00575128	0.499	tags=29%, list=9%, signal=31%
porphyrin-containing compound metabolic process	GO:0006778	BP	HSB 24 h	Top	21	0.726167	1.73417	0.00145349	0.00678204	0.783	tags=38%, list=15%, signal=45%
positive regulation of catabolic process	GO:0009896	BP	HSB 24 h	Top	37	0.580452	1.54818	0.0124309	0.0483132	1	tags=19%, list=7%, signal=20%
positive regulation of GTPase activity	GO:0043547	BP	WB 4 h	Bottom	186	-0.471524	-1.87411	0	0.0221929	0.327	tags=37%, list=16%, signal=43%
positive regulation of GTPase activity	GO:0043547	BP	WB 24 h	Bottom	186	-0.534578	-2.08248	0	0.00691539	0.04	tags=39%, list=17%, signal=46%
positive regulation of GTPase activity	GO:0043547	BP	HSB 24 h	Bottom	185	-0.509378	-2.03134	0	0.00309747	0.031	tags=41%, list=19%, signal=50%
positive regulation of hydrolase activity	GO:0051345	BP	HSB 24 h	Bottom	205	-0.440867	-1.7973	0	0.0399072	0.67	tags=37%, list=19%, signal=45%
positive regulation of mRNA metabolic process	GO:1903313	BP	HSB 24 h	Top	22	0.646878	1.58334	0.01443	0.0359659	1	tags=27%, list=7%, signal=29%
positive regulation of proteolysis	GO:0045862	BP	WB 4 h	Top	23	0.663551	1.737	0.003663	0.0214746	0.927	tags=30%, list=13%, signal=35%
positive regulation of proteolysis	GO:0045862	BP	HSB 24 h	Top	23	0.667305	1.62563	0.00724638	0.0234707	1	tags=22%, list=5%, signal=23%
posterior lateral line system development	GO:0048915	BP	WB 4 h	Top	37	0.585181	1.69945	0.00714286	0.0302977	0.98	tags=27%, list=13%, signal=31%
preribosome	GO:0030684	CC	WB 1 h	Top	20	0.719707	1.8291	0.0056391	0.0168905	0.824	tags=50%, list=18%, signal=61%
preribosome	GO:0030684	CC	WB 4 h	Top	20	0.874232	2.2712	0	0	0	tags=90%, list=10%, signal=99%
preribosome	GO:0030684	CC	WB 24 h	Top	20	0.733509	1.85475	0	0.00613636	0.54	tags=75%, list=22%, signal=96%
preribosome	GO:0030684	CC	HSB 4 h	Top	20	0.899518	2.06598	0	0.000359475	0.009	tags=90%, list=7%, signal=97%
preribosome	GO:0030684	CC	HSB 24 h	Top	20	0.9406	2.21249	0	0	0	tags=95%, list=5%, signal=100%
primary active transmembrane transporter activity	GO:0015399	MF	WB 1 h	Top	133	0.557584	1.98273	0	0.00259848	0.163	tags=33%, list=13%, signal=38%
primary active transmembrane transporter activity	GO:0015399	MF	WB 4 h	Top	130	0.510112	1.79566	0	0.0114204	0.703	tags=32%, list=16%, signal=38%
primary active transmembrane transporter activity	GO:0015399	MF	WB 24 h	Top	132	0.564185	2.04576	0	0.000304697	0.022	tags=31%, list=11%, signal=35%
primary active transmembrane transporter activity	GO:0015399	MF	HSB 24 h	Top	130	0.557076	1.75351	0	0.00522368	0.656	tags=32%, list=16%, signal=38%
proteasomal protein catabolic process	GO:0010498	BP	HSB 24 h	Top	67	0.557499	1.62534	0.00388601	0.0234695	1	tags=40%, list=14%, signal=47%
proteasome complex	GO:0000502	CC	WB 1 h	Top	54	0.640927	1.95213	0	0.00416493	0.265	tags=59%, list=19%, signal=73%
proteasome complex	GO:0000502	CC	WB 4 h	Top	54	0.697109	2.16755	0	0	0	tags=48%, list=13%, signal=55%
proteasome complex	GO:0000502	CC	WB 24 h	Top	54	0.539819	1.67035	0	0.0353115	1	tags=46%, list=24%, signal=60%
proteasome complex	GO:0000502	CC	HSB 1 h	Top	54	0.694775	1.96591	0	0.0187414	0.335	tags=80%, list=22%, signal=101%
proteasome complex	GO:0000502	CC	HSB 4 h	Top	54	0.69847	1.92586	0	0.00366416	0.202	tags=46%, list=12%, signal=53%
proteasome complex	GO:0000502	CC	HSB 24 h	Top	54	0.794972	2.26984	0	0	0	tags=61%, list=8%, signal=67%
proteasome core complex	GO:0005839	CC	WB 1 h	Top	21	0.667451	1.68906	0.0145719	0.0494474	1	tags=67%, list=17%, signal=81%
proteasome core complex	GO:0005839	CC	HSB 24 h	Top	21	0.772942	1.85062	0	0.00107373	0.131	tags=76%, list=17%, signal=92%
proteasome-mediated ubiquitin-dependent protein catabolic process	GO:0043161	BP	HSB 24 h	Top	64	0.539274	1.57711	0.00767263	0.0378842	1	tags=39%, list=14%, signal=45%
protein acetylation	GO:0006473	BP	HSB 1 h	Bottom	38	-0.666163	-1.986	0	0.0399209	0.267	tags=39%, list=14%, signal=46%
protein acylation	GO:0043543	BP	HSB 1 h	Bottom	46	-0.636659	-1.95892	0	0.0336339	0.355	tags=35%, list=14%, signal=40%
protein catabolic process	GO:0030163	BP	HSB 24 h	Top	207	0.473106	1.56423	0	0.042528	1	tags=27%, list=14%, signal=31%
protein folding	GO:0006457	BP	WB 1 h	Top	78	0.633075	2.02225	0	0.00141478	0.086	tags=53%, list=20%, signal=66%
protein folding	GO:0006457	BP	WB 4 h	Top	78	0.598513	1.97671	0	0.000858608	0.061	tags=47%, list=20%, signal=59%
protein folding	GO:0006457	BP	WB 24 h	Top	78	0.503739	1.6573	0.00183824	0.0393526	1	tags=56%, list=31%, signal=81%
protein folding	GO:0006457	BP	HSB 4 h	Top	70	0.685445	1.97195	0	0.00199946	0.084	tags=34%, list=13%, signal=39%
protein folding	GO:0006457	BP	HSB 24 h	Top	76	0.650382	1.94657	0	0.000138258	0.012	tags=61%, list=21%, signal=76%
protein homodimerization activity	GO:0042803	MF	HSB 24 h	Top	42	0.564058	1.54388	0.0132802	0.0498328	1	tags=26%, list=13%, signal=30%
protein kinase binding	GO:0019901	MF	WB 24 h	Top	48	0.526108	1.63956	0.00184162	0.045284	1	tags=40%, list=24%, signal=52%
protein localization	GO:0008104	BP	HSB 24 h	Top	433	0.477937	1.6238	0	0.0237253	1	tags=30%, list=17%, signal=35%
protein localization to endoplasmic reticulum	GO:0070972	BP	WB 1 h	Top	23	0.706581	1.82415	0.00714286	0.0177048	0.837	tags=30%, list=5%, signal=32%
protein localization to endoplasmic reticulum	GO:0070972	BP	WB 4 h	Top	23	0.657481	1.74267	0.00527241	0.0204957	0.917	tags=35%, list=8%, signal=38%
protein localization to endoplasmic reticulum	GO:0070972	BP	WB 24 h	Top	23	0.760457	2.0142	0	0.000662319	0.049	tags=30%, list=4%, signal=32%
protein localization to endoplasmic reticulum	GO:0070972	BP	HSB 24 h	Top	23	0.74623	1.82201	0.00146413	0.00184948	0.243	tags=61%, list=14%, signal=71%
protein localization to membrane	GO:0072657	BP	WB 1 h	Top	54	0.584117	1.74498	0.00344828	0.0322924	0.986	tags=31%, list=10%, signal=35%
protein localization to membrane	GO:0072657	BP	WB 4 h	Top	54	0.573839	1.80953	0.00173611	0.00979516	0.63	tags=28%, list=8%, signal=30%
protein localization to membrane	GO:0072657	BP	WB 24 h	Top	55	0.554995	1.77394	0	0.0153246	0.892	tags=42%, list=17%, signal=50%
protein localization to membrane	GO:0072657	BP	HSB 4 h	Top	54	0.640831	1.76909	0.0030722	0.0230124	0.887	tags=41%, list=16%, signal=49%
protein localization to membrane	GO:0072657	BP	HSB 24 h	Top	54	0.640206	1.84962	0	0.00108805	0.134	tags=41%, list=12%, signal=46%
protein localization to mitochondrion	GO:0070585	BP	WB 4 h	Top	17	0.740351	1.80797	0	0.00990845	0.638	tags=65%, list=20%, signal=80%
protein localization to mitochondrion	GO:0070585	BP	WB 24 h	Top	17	0.799401	1.95115	0	0.00186969	0.146	tags=53%, list=11%, signal=60%
protein localization to mitochondrion	GO:0070585	BP	HSB 4 h	Top	15	0.808724	1.73987	0.008726	0.0302942	0.96	tags=73%, list=15%, signal=87%
protein localization to mitochondrion	GO:0070585	BP	HSB 24 h	Top	15	0.837445	1.8781	0	0.000593572	0.067	tags=73%, list=10%, signal=82%
protein localization to organelle	GO:0033365	BP	WB 4 h	Top	104	0.509568	1.77238	0	0.0151822	0.804	tags=23%, list=10%, signal=25%
protein localization to organelle	GO:0033365	BP	WB 24 h	Top	104	0.51147	1.79892	0.00170358	0.0118651	0.809	tags=34%, list=18%, signal=41%
protein localization to organelle	GO:0033365	BP	HSB 4 h	Top	102	0.604234	1.83329	0	0.0116237	0.617	tags=38%, list=16%, signal=45%
protein localization to organelle	GO:0033365	BP	HSB 24 h	Top	102	0.647681	1.98608	0	4.87629e-05	0.004	tags=41%, list=15%, signal=48%
protein maturation	GO:0051604	BP	WB 1 h	Top	124	0.495676	1.69944	0	0.0456045	1	tags=44%, list=20%, signal=54%
protein maturation	GO:0051604	BP	WB 4 h	Top	124	0.520461	1.84379	0	0.00647909	0.449	tags=42%, list=20%, signal=52%
protein maturation	GO:0051604	BP	WB 24 h	Top	124	0.468974	1.69122	0	0.0299869	0.995	tags=41%, list=24%, signal=54%
protein maturation	GO:0051604	BP	HSB 24 h	Top	123	0.623405	1.94302	0	0.000178107	0.016	tags=53%, list=21%, signal=66%
protein peptidyl-prolyl isomerization	GO:0000413	BP	WB 4 h	Top	40	0.585429	1.70789	0.00688468	0.0283341	0.977	tags=43%, list=19%, signal=52%
protein peptidyl-prolyl isomerization	GO:0000413	BP	WB 24 h	Top	40	0.625731	1.83587	0	0.00796091	0.642	tags=45%, list=14%, signal=52%
protein peptidyl-prolyl isomerization	GO:0000413	BP	HSB 4 h	Top	38	0.669477	1.7155	0	0.036835	0.984	tags=42%, list=15%, signal=50%
protein targeting	GO:0006605	BP	WB 1 h	Top	52	0.602156	1.79897	0.00564972	0.0218137	0.905	tags=23%, list=6%, signal=25%
protein targeting	GO:0006605	BP	WB 4 h	Top	52	0.590296	1.80423	0.00178253	0.0103936	0.657	tags=42%, list=20%, signal=53%
protein targeting	GO:0006605	BP	WB 24 h	Top	52	0.655524	2.0526	0	0.000293967	0.02	tags=35%, list=12%, signal=39%
protein targeting	GO:0006605	BP	HSB 4 h	Top	51	0.665102	1.84878	0	0.00975632	0.531	tags=41%, list=12%, signal=47%
protein targeting	GO:0006605	BP	HSB 24 h	Top	50	0.746437	2.09489	0	0	0	tags=56%, list=15%, signal=65%
protein targeting to ER	GO:0045047	BP	WB 1 h	Top	19	0.743502	1.88909	0.00181818	0.00946123	0.552	tags=37%, list=5%, signal=39%
protein targeting to ER	GO:0045047	BP	WB 4 h	Top	19	0.669598	1.65711	0.00907441	0.0436727	0.999	tags=37%, list=8%, signal=40%
protein targeting to ER	GO:0045047	BP	WB 24 h	Top	19	0.833848	2.13119	0	5.80566e-05	0.003	tags=37%, list=4%, signal=38%
protein targeting to ER	GO:0045047	BP	HSB 24 h	Top	19	0.758139	1.77584	0	0.00389877	0.51	tags=68%, list=14%, signal=80%
protein targeting to membrane	GO:0006612	BP	WB 1 h	Top	19	0.714167	1.78529	0.00356506	0.0242284	0.935	tags=32%, list=5%, signal=33%
protein targeting to membrane	GO:0006612	BP	WB 24 h	Top	19	0.790186	2.00411	0	0.000788375	0.059	tags=32%, list=4%, signal=33%
protein targeting to membrane	GO:0006612	BP	HSB 24 h	Top	19	0.762965	1.80965	0	0.00223923	0.3	tags=68%, list=14%, signal=80%
protein targeting to mitochondrion	GO:0006626	BP	WB 4 h	Top	17	0.740351	1.81862	0.00184502	0.00901005	0.589	tags=65%, list=20%, signal=80%
protein targeting to mitochondrion	GO:0006626	BP	WB 24 h	Top	17	0.799401	1.97832	0	0.00126163	0.098	tags=53%, list=11%, signal=60%
protein targeting to mitochondrion	GO:0006626	BP	HSB 4 h	Top	15	0.808724	1.72237	0.00179533	0.0355413	0.979	tags=73%, list=15%, signal=87%
protein targeting to mitochondrion	GO:0006626	BP	HSB 24 h	Top	15	0.837445	1.87114	0	0.000683663	0.079	tags=73%, list=10%, signal=82%
protein transmembrane import into intracellular organelle	GO:0044743	BP	WB 24 h	Top	16	0.708163	1.7728	0.00198413	0.0152463	0.894	tags=44%, list=11%, signal=49%
protein transmembrane transport	GO:0071806	BP	WB 24 h	Top	24	0.648287	1.73311	0.00371747	0.0207941	0.975	tags=33%, list=11%, signal=38%
protein transmembrane transport	GO:0071806	BP	HSB 24 h	Top	22	0.645459	1.55273	0.021021	0.0462875	1	tags=50%, list=15%, signal=59%
protein transport	GO:0015031	BP	HSB 24 h	Top	359	0.458346	1.55519	0	0.0457193	1	tags=29%, list=17%, signal=34%
protein tyrosine kinase activity	GO:0004713	MF	WB 4 h	Bottom	141	-0.480845	-1.82432	0	0.0428136	0.566	tags=30%, list=17%, signal=36%
protein tyrosine kinase activity	GO:0004713	MF	WB 24 h	Bottom	141	-0.560841	-2.10799	0	0.00498618	0.024	tags=33%, list=16%, signal=39%
protein tyrosine kinase activity	GO:0004713	MF	HSB 24 h	Bottom	143	-0.453415	-1.78564	0	0.0425464	0.716	tags=38%, list=19%, signal=46%
protein-containing complex assembly	GO:0065003	BP	WB 4 h	Top	341	0.450736	1.76922	0	0.0154343	0.817	tags=26%, list=14%, signal=29%
protein-containing complex assembly	GO:0065003	BP	HSB 24 h	Top	339	0.528609	1.77365	0	0.00395237	0.525	tags=34%, list=19%, signal=41%
protein-containing complex organization	GO:0043933	BP	HSB 24 h	Top	428	0.494155	1.68587	0	0.0122861	0.952	tags=29%, list=17%, signal=34%
protein-DNA complex assembly	GO:0065004	BP	HSB 24 h	Top	42	0.63119	1.71192	0	0.00884818	0.879	tags=38%, list=15%, signal=45%
protein-RNA complex assembly	GO:0022618	BP	WB 1 h	Top	54	0.705206	2.1918	0	3.18452e-05	0.001	tags=48%, list=12%, signal=54%
protein-RNA complex assembly	GO:0022618	BP	WB 4 h	Top	54	0.7622	2.37817	0	0	0	tags=59%, list=14%, signal=68%
protein-RNA complex assembly	GO:0022618	BP	WB 24 h	Top	54	0.684666	2.14119	0	6.16852e-05	0.003	tags=57%, list=16%, signal=68%
protein-RNA complex assembly	GO:0022618	BP	HSB 4 h	Top	51	0.696386	1.9196	0	0.00385511	0.216	tags=51%, list=16%, signal=61%
protein-RNA complex assembly	GO:0022618	BP	HSB 24 h	Top	54	0.74815	2.08598	0	0	0	tags=59%, list=14%, signal=69%
protein-RNA complex organization	GO:0071826	BP	WB 1 h	Top	54	0.705206	2.13845	0	9.35699e-05	0.004	tags=48%, list=12%, signal=54%
protein-RNA complex organization	GO:0071826	BP	WB 4 h	Top	54	0.7622	2.36386	0	0	0	tags=59%, list=14%, signal=68%
protein-RNA complex organization	GO:0071826	BP	WB 24 h	Top	54	0.684666	2.15541	0	4.33545e-05	0.002	tags=57%, list=16%, signal=68%
protein-RNA complex organization	GO:0071826	BP	HSB 4 h	Top	51	0.696386	1.90281	0.00163132	0.0047738	0.276	tags=51%, list=16%, signal=61%
protein-RNA complex organization	GO:0071826	BP	HSB 24 h	Top	54	0.74815	2.10814	0	0	0	tags=59%, list=14%, signal=69%
proton motive force-driven ATP synthesis	GO:0015986	BP	WB 1 h	Top	15	0.77171	1.79307	0.0113422	0.0226384	0.92	tags=47%, list=10%, signal=52%
proton motive force-driven ATP synthesis	GO:0015986	BP	WB 24 h	Top	15	0.744835	1.74328	0.0056926	0.0191482	0.961	tags=53%, list=12%, signal=61%
proton motive force-driven ATP synthesis	GO:0015986	BP	HSB 24 h	Top	15	0.807376	1.80373	0	0.00247128	0.343	tags=93%, list=19%, signal=115%
proton transmembrane transport	GO:1902600	BP	WB 1 h	Top	67	0.592881	1.87949	0	0.0105571	0.604	tags=33%, list=12%, signal=37%
proton transmembrane transport	GO:1902600	BP	WB 4 h	Top	65	0.614579	1.94627	0	0.00141938	0.112	tags=35%, list=16%, signal=42%
proton transmembrane transport	GO:1902600	BP	WB 24 h	Top	67	0.610777	1.94747	0	0.00192884	0.152	tags=39%, list=14%, signal=45%
proton transmembrane transport	GO:1902600	BP	HSB 4 h	Top	64	0.686871	1.94061	0	0.00304683	0.153	tags=30%, list=11%, signal=33%
proton transmembrane transport	GO:1902600	BP	HSB 24 h	Top	65	0.572863	1.66053	0	0.0160428	0.989	tags=28%, list=14%, signal=32%
proton transmembrane transporter activity	GO:0015078	MF	WB 1 h	Top	79	0.686404	2.23817	0	0	0	tags=39%, list=12%, signal=44%
proton transmembrane transporter activity	GO:0015078	MF	WB 4 h	Top	77	0.586795	1.89976	0	0.00289313	0.224	tags=39%, list=19%, signal=48%
proton transmembrane transporter activity	GO:0015078	MF	WB 24 h	Top	79	0.693148	2.336	0	0	0	tags=47%, list=14%, signal=54%
proton transmembrane transporter activity	GO:0015078	MF	HSB 4 h	Top	75	0.639825	1.84757	0	0.0098361	0.537	tags=25%, list=11%, signal=28%
proton transmembrane transporter activity	GO:0015078	MF	HSB 24 h	Top	77	0.648101	1.916	0	0.000342783	0.033	tags=42%, list=15%, signal=48%
proton-transporting ATP synthase complex	GO:0045259	CC	WB 1 h	Top	15	0.783102	1.86249	0.00362319	0.0127453	0.68	tags=47%, list=10%, signal=52%
proton-transporting ATP synthase complex	GO:0045259	CC	WB 24 h	Top	15	0.789	1.93064	0	0.00254616	0.207	tags=53%, list=9%, signal=58%
proton-transporting ATP synthase complex	GO:0045259	CC	HSB 24 h	Top	15	0.807689	1.77245	0.00164745	0.00398871	0.531	tags=93%, list=19%, signal=115%
proton-transporting two-sector ATPase complex	GO:0016469	CC	WB 1 h	Top	40	0.646814	1.85386	0	0.0136117	0.719	tags=38%, list=17%, signal=45%
proton-transporting two-sector ATPase complex	GO:0016469	CC	WB 4 h	Top	40	0.626721	1.84408	0	0.00653854	0.449	tags=40%, list=19%, signal=49%
proton-transporting two-sector ATPase complex	GO:0016469	CC	WB 24 h	Top	39	0.744173	2.18309	0	2.86483e-05	0.001	tags=41%, list=10%, signal=46%
proton-transporting two-sector ATPase complex	GO:0016469	CC	HSB 4 h	Top	38	0.753864	1.97128	0	0.00197676	0.085	tags=37%, list=9%, signal=41%
proton-transporting two-sector ATPase complex	GO:0016469	CC	HSB 24 h	Top	39	0.710316	1.91523	0	0.000339249	0.033	tags=46%, list=15%, signal=54%
proton-transporting two-sector ATPase complex, catalytic domain	GO:0033178	CC	WB 24 h	Top	17	0.694882	1.70946	0.0128676	0.0260256	0.989	tags=35%, list=10%, signal=39%
proton-transporting two-sector ATPase complex, catalytic domain	GO:0033178	CC	HSB 4 h	Top	16	0.831861	1.81038	0.00368324	0.0151252	0.723	tags=44%, list=9%, signal=48%
proton-transporting two-sector ATPase complex, catalytic domain	GO:0033178	CC	HSB 24 h	Top	17	0.68652	1.57051	0.0138889	0.0403221	1	tags=53%, list=19%, signal=65%
proton-transporting two-sector ATPase complex, proton-transporting domain	GO:0033177	CC	WB 1 h	Top	20	0.69684	1.7286	0	0.0366112	0.996	tags=50%, list=19%, signal=62%
proton-transporting two-sector ATPase complex, proton-transporting domain	GO:0033177	CC	WB 24 h	Top	19	0.765262	1.90953	0	0.0034379	0.277	tags=42%, list=9%, signal=46%
proton-transporting two-sector ATPase complex, proton-transporting domain	GO:0033177	CC	HSB 24 h	Top	19	0.729124	1.72142	0.00764526	0.00798353	0.836	tags=47%, list=15%, signal=55%
proton-transporting V-type ATPase complex	GO:0033176	CC	WB 4 h	Top	23	0.700568	1.82976	0	0.00782478	0.521	tags=39%, list=16%, signal=46%
proton-transporting V-type ATPase complex	GO:0033176	CC	WB 24 h	Top	22	0.733859	1.8784	0.0018315	0.00500281	0.417	tags=32%, list=10%, signal=35%
proton-transporting V-type ATPase complex	GO:0033176	CC	HSB 4 h	Top	22	0.825398	1.96106	0	0.00241671	0.106	tags=50%, list=9%, signal=55%
purine nucleoside bisphosphate metabolic process	GO:0034032	BP	HSB 24 h	Top	30	0.637606	1.62332	0.00759878	0.0238114	1	tags=50%, list=21%, signal=63%
purine nucleoside diphosphate catabolic process	GO:0009137	BP	HSB 24 h	Top	32	0.665768	1.72993	0.00288184	0.00712735	0.804	tags=78%, list=29%, signal=109%
purine nucleoside triphosphate biosynthetic process	GO:0009145	BP	WB 1 h	Top	23	0.698071	1.79792	0.00555556	0.0218707	0.907	tags=39%, list=10%, signal=43%
purine nucleoside triphosphate biosynthetic process	GO:0009145	BP	WB 24 h	Top	22	0.7226	1.86243	0.00373832	0.0057505	0.495	tags=45%, list=12%, signal=52%
purine nucleoside triphosphate biosynthetic process	GO:0009145	BP	HSB 24 h	Top	22	0.790408	1.91698	0	0.000336672	0.031	tags=86%, list=19%, signal=106%
purine nucleoside triphosphate metabolic process	GO:0009144	BP	HSB 24 h	Top	64	0.57088	1.67431	0.001287	0.0141162	0.971	tags=59%, list=21%, signal=75%
purine nucleotide catabolic process	GO:0006195	BP	HSB 24 h	Top	34	0.660044	1.73954	0.00424328	0.00634555	0.755	tags=74%, list=29%, signal=103%
purine nucleotide metabolic process	GO:0006163	BP	HSB 24 h	Top	177	0.502995	1.63406	0	0.0214277	0.999	tags=46%, list=23%, signal=59%
purine ribonucleoside diphosphate catabolic process	GO:0009181	BP	HSB 24 h	Top	32	0.665768	1.72634	0	0.00743939	0.818	tags=78%, list=29%, signal=109%
purine ribonucleoside triphosphate biosynthetic process	GO:0009206	BP	WB 1 h	Top	23	0.698071	1.81933	0.00356506	0.0185684	0.852	tags=39%, list=10%, signal=43%
purine ribonucleoside triphosphate biosynthetic process	GO:0009206	BP	WB 24 h	Top	22	0.7226	1.86141	0	0.00573525	0.502	tags=45%, list=12%, signal=52%
purine ribonucleoside triphosphate biosynthetic process	GO:0009206	BP	HSB 24 h	Top	22	0.790408	1.8881	0	0.000470514	0.053	tags=86%, list=19%, signal=106%
purine ribonucleoside triphosphate metabolic process	GO:0009205	BP	HSB 24 h	Top	64	0.57088	1.66552	0	0.0153628	0.983	tags=59%, list=21%, signal=75%
purine ribonucleotide catabolic process	GO:0009154	BP	HSB 24 h	Top	34	0.660044	1.74763	0.0014556	0.00570407	0.697	tags=74%, list=29%, signal=103%
purine ribonucleotide metabolic process	GO:0009150	BP	HSB 24 h	Top	148	0.519263	1.64986	0	0.0181979	0.996	tags=47%, list=21%, signal=59%
purine-containing compound catabolic process	GO:0072523	BP	HSB 24 h	Top	37	0.659512	1.76043	0.00140845	0.00475259	0.614	tags=73%, list=29%, signal=102%
purine-containing compound metabolic process	GO:0072521	BP	HSB 24 h	Top	184	0.498908	1.61741	0	0.0251222	1	tags=45%, list=23%, signal=57%
pyridine nucleotide catabolic process	GO:0019364	BP	HSB 24 h	Top	32	0.665768	1.72181	0.00134771	0.00795727	0.835	tags=78%, list=29%, signal=109%
pyridine nucleotide metabolic process	GO:0019362	BP	HSB 24 h	Top	58	0.588075	1.69397	0.0013089	0.0111746	0.928	tags=60%, list=29%, signal=84%
pyridine-containing compound catabolic process	GO:0072526	BP	HSB 24 h	Top	32	0.665768	1.71084	0.00143472	0.00896255	0.881	tags=78%, list=29%, signal=109%
pyridine-containing compound metabolic process	GO:0072524	BP	HSB 24 h	Top	60	0.573998	1.64155	0.00522876	0.0195525	0.997	tags=58%, list=29%, signal=82%
pyrimidine nucleotide biosynthetic process	GO:0006221	BP	WB 4 h	Top	16	0.691633	1.6697	0.0127737	0.0393988	0.996	tags=69%, list=25%, signal=92%
pyrimidine nucleotide biosynthetic process	GO:0006221	BP	HSB 4 h	Top	16	0.754933	1.69406	0.00880282	0.0436178	0.996	tags=56%, list=16%, signal=67%
pyrimidine nucleotide biosynthetic process	GO:0006221	BP	HSB 24 h	Top	17	0.784954	1.79091	0	0.00303627	0.415	tags=76%, list=18%, signal=94%
pyrimidine nucleotide metabolic process	GO:0006220	BP	WB 4 h	Top	17	0.682716	1.66798	0.0181488	0.0396445	0.996	tags=65%, list=25%, signal=86%
pyrimidine nucleotide metabolic process	GO:0006220	BP	HSB 4 h	Top	17	0.758519	1.68934	0.00352734	0.0449533	0.998	tags=59%, list=16%, signal=70%
pyrimidine nucleotide metabolic process	GO:0006220	BP	HSB 24 h	Top	18	0.774889	1.82622	0	0.00175107	0.225	tags=72%, list=18%, signal=88%
pyrimidine ribonucleotide biosynthetic process	GO:0009220	BP	HSB 24 h	Top	16	0.783256	1.76161	0.00152207	0.00468414	0.607	tags=75%, list=18%, signal=92%
pyrimidine ribonucleotide metabolic process	GO:0009218	BP	WB 4 h	Top	15	0.682932	1.63916	0.0330882	0.0497361	1	tags=67%, list=25%, signal=89%
pyrimidine ribonucleotide metabolic process	GO:0009218	BP	HSB 24 h	Top	16	0.783256	1.76943	0	0.00416592	0.554	tags=75%, list=18%, signal=92%
pyrimidine-containing compound biosynthetic process	GO:0072528	BP	WB 4 h	Top	19	0.704515	1.772	0.00715563	0.0151263	0.805	tags=68%, list=23%, signal=88%
pyrimidine-containing compound biosynthetic process	GO:0072528	BP	HSB 4 h	Top	19	0.755253	1.69347	0.00163132	0.0432037	0.997	tags=68%, list=20%, signal=85%
pyrimidine-containing compound biosynthetic process	GO:0072528	BP	HSB 24 h	Top	20	0.791814	1.90155	0	0.000377476	0.04	tags=80%, list=18%, signal=98%
pyrimidine-containing compound metabolic process	GO:0072527	BP	HSB 24 h	Top	29	0.70392	1.78921	0	0.00312713	0.429	tags=59%, list=18%, signal=72%
pyruvate metabolic process	GO:0006090	BP	HSB 24 h	Top	38	0.658505	1.74898	0.00134953	0.00560399	0.692	tags=76%, list=29%, signal=107%
receptor ligand activity	GO:0048018	MF	HSB 24 h	Top	194	0.479354	1.55465	0.00222222	0.0458497	1	tags=23%, list=11%, signal=25%
regulation of body fluid levels	GO:0050878	BP	HSB 24 h	Top	52	0.552138	1.54453	0.00957592	0.0495923	1	tags=37%, list=20%, signal=46%
regulation of calcium ion transport	GO:0051924	BP	HSB 24 h	Top	16	0.718592	1.64583	0.0154321	0.018826	0.996	tags=38%, list=17%, signal=45%
regulation of DNA metabolic process	GO:0051052	BP	HSB 24 h	Top	32	0.660012	1.69667	0.00141844	0.0108375	0.923	tags=28%, list=13%, signal=32%
regulation of endopeptidase activity	GO:0052548	BP	WB 24 h	Top	75	0.518035	1.72165	0.00182149	0.0230735	0.984	tags=35%, list=21%, signal=44%
regulation of GTPase activity	GO:0043087	BP	WB 4 h	Bottom	205	-0.479018	-1.90999	0	0.0141885	0.201	tags=37%, list=16%, signal=44%
regulation of GTPase activity	GO:0043087	BP	WB 24 h	Bottom	205	-0.546502	-2.1569	0	0.00346985	0.01	tags=38%, list=15%, signal=44%
regulation of GTPase activity	GO:0043087	BP	HSB 24 h	Bottom	204	-0.488942	-2.04889	0	0.00289406	0.021	tags=41%, list=20%, signal=51%
regulation of hormone levels	GO:0010817	BP	HSB 24 h	Top	50	0.573104	1.58183	0.00660502	0.0364245	1	tags=26%, list=16%, signal=31%
regulation of muscle contraction	GO:0006937	BP	WB 1 h	Top	24	0.652197	1.70624	0.0111317	0.0436879	0.998	tags=42%, list=12%, signal=47%
regulation of muscle contraction	GO:0006937	BP	WB 4 h	Top	24	0.674957	1.78832	0.00177936	0.0127167	0.739	tags=50%, list=20%, signal=62%
regulation of muscle contraction	GO:0006937	BP	WB 24 h	Top	24	0.658948	1.74635	0.00391389	0.0187092	0.955	tags=58%, list=24%, signal=77%
regulation of muscle system process	GO:0090257	BP	WB 4 h	Top	28	0.646809	1.77898	0	0.0140196	0.772	tags=43%, list=20%, signal=53%
regulation of muscle system process	GO:0090257	BP	WB 24 h	Top	28	0.635117	1.75525	0.00373134	0.0172352	0.935	tags=50%, list=24%, signal=66%
regulation of protein catabolic process	GO:0042176	BP	WB 1 h	Top	18	0.707296	1.74189	0.00570342	0.0329992	0.988	tags=33%, list=11%, signal=38%
regulation of protein catabolic process	GO:0042176	BP	HSB 24 h	Top	18	0.769818	1.82623	0.00152207	0.00175674	0.225	tags=50%, list=14%, signal=58%
regulation of proteolysis	GO:0030162	BP	WB 24 h	Top	100	0.486849	1.6893	0.00184502	0.0302526	0.997	tags=32%, list=20%, signal=40%
respirasome	GO:0070469	CC	WB 1 h	Top	37	0.835648	2.35728	0	0	0	tags=70%, list=11%, signal=79%
respirasome	GO:0070469	CC	WB 4 h	Top	37	0.80064	2.34244	0	0	0	tags=65%, list=14%, signal=75%
respirasome	GO:0070469	CC	WB 24 h	Top	37	0.843701	2.44962	0	0	0	tags=70%, list=10%, signal=78%
respirasome	GO:0070469	CC	HSB 1 h	Top	37	0.785964	2.14179	0	0.000769401	0.004	tags=86%, list=20%, signal=108%
respirasome	GO:0070469	CC	HSB 4 h	Top	36	0.733843	1.93364	0	0.00320277	0.171	tags=58%, list=17%, signal=70%
respirasome	GO:0070469	CC	HSB 24 h	Top	36	0.800247	2.17269	0	0	0	tags=69%, list=11%, signal=78%
respiratory chain complex	GO:0098803	CC	WB 1 h	Top	19	0.851143	2.12929	0	0.000268989	0.012	tags=74%, list=11%, signal=83%
respiratory chain complex	GO:0098803	CC	WB 4 h	Top	19	0.782693	1.98337	0	0.000820158	0.056	tags=58%, list=14%, signal=67%
respiratory chain complex	GO:0098803	CC	WB 24 h	Top	19	0.843106	2.12843	0	5.69402e-05	0.003	tags=84%, list=15%, signal=99%
respiratory chain complex	GO:0098803	CC	HSB 24 h	Top	19	0.763355	1.77619	0	0.00389318	0.508	tags=68%, list=15%, signal=80%
respiratory electron transport chain	GO:0022904	BP	WB 1 h	Top	23	0.825398	2.1687	0	5.47031e-05	0.002	tags=57%, list=14%, signal=65%
respiratory electron transport chain	GO:0022904	BP	WB 4 h	Top	23	0.786765	2.02671	0	0.000263544	0.016	tags=48%, list=9%, signal=52%
respiratory electron transport chain	GO:0022904	BP	WB 24 h	Top	23	0.823844	2.19937	0	3.03846e-05	0.001	tags=65%, list=15%, signal=76%
respiratory electron transport chain	GO:0022904	BP	HSB 4 h	Top	23	0.719773	1.70862	0.0053286	0.0384867	0.991	tags=48%, list=16%, signal=57%
respiratory electron transport chain	GO:0022904	BP	HSB 24 h	Top	23	0.754936	1.81685	0	0.00200844	0.27	tags=57%, list=15%, signal=66%
response to abiotic stimulus	GO:0009628	BP	WB 24 h	Top	162	0.452226	1.67234	0	0.0349289	1	tags=18%, list=10%, signal=20%
response to bacterium	GO:0009617	BP	HSB 24 h	Top	59	0.578099	1.64244	0.00126103	0.0194121	0.997	tags=36%, list=17%, signal=43%
response to biotic stimulus	GO:0009607	BP	HSB 24 h	Top	146	0.531211	1.67248	0	0.0144077	0.974	tags=36%, list=19%, signal=44%
response to cytokine	GO:0034097	BP	WB 1 h	Top	82	0.533689	1.74956	0	0.0316715	0.986	tags=20%, list=5%, signal=21%
response to cytokine	GO:0034097	BP	HSB 24 h	Top	82	0.518296	1.58391	0.00246002	0.035828	1	tags=37%, list=19%, signal=45%
response to estrogen	GO:0043627	BP	WB 4 h	Top	15	0.707362	1.65328	0.00735294	0.0447804	1	tags=53%, list=19%, signal=66%
response to estrogen	GO:0043627	BP	WB 24 h	Top	15	0.738153	1.7702	0.00371747	0.0155526	0.903	tags=47%, list=12%, signal=53%
response to estrogen	GO:0043627	BP	HSB 24 h	Top	16	0.702198	1.60258	0.00621118	0.0293766	1	tags=31%, list=8%, signal=34%
response to external biotic stimulus	GO:0043207	BP	HSB 24 h	Top	144	0.527441	1.69057	0	0.011598	0.936	tags=35%, list=19%, signal=43%
response to fungus	GO:0009620	BP	HSB 24 h	Top	26	0.698966	1.76475	0.0014556	0.00447278	0.581	tags=42%, list=15%, signal=49%
response to inorganic substance	GO:0010035	BP	WB 24 h	Top	38	0.641476	1.87122	0	0.0054391	0.454	tags=29%, list=9%, signal=32%
response to light stimulus	GO:0009416	BP	WB 24 h	Top	58	0.553827	1.75968	0.00191205	0.0166839	0.924	tags=21%, list=8%, signal=22%
response to metal ion	GO:0010038	BP	WB 24 h	Top	32	0.659058	1.87805	0	0.00499262	0.419	tags=31%, list=9%, signal=34%
response to other organism	GO:0051707	BP	HSB 24 h	Top	144	0.527441	1.66272	0	0.0157176	0.987	tags=35%, list=19%, signal=43%
response to oxidative stress	GO:0006979	BP	WB 4 h	Top	37	0.650515	1.87319	0	0.00421009	0.312	tags=43%, list=15%, signal=51%
response to oxidative stress	GO:0006979	BP	WB 24 h	Top	37	0.64592	1.86633	0	0.00561084	0.471	tags=57%, list=20%, signal=71%
response to radiation	GO:0009314	BP	WB 24 h	Top	68	0.529002	1.71179	0.0018018	0.0254563	0.988	tags=21%, list=9%, signal=22%
response to toxic substance	GO:0009636	BP	WB 24 h	Top	40	0.570474	1.70849	0.0018797	0.0261549	0.99	tags=55%, list=21%, signal=69%
response to yeast	GO:0001878	BP	HSB 24 h	Top	23	0.723861	1.75826	0.00145773	0.00489002	0.628	tags=52%, list=17%, signal=63%
rhythmic process	GO:0048511	BP	WB 1 h	Top	36	0.610784	1.7365	0.0017452	0.0341323	0.99	tags=33%, list=12%, signal=38%
ribonucleoprotein complex	GO:1990904	CC	WB 1 h	Top	173	0.705864	2.57749	0	0	0	tags=60%, list=18%, signal=73%
ribonucleoprotein complex	GO:1990904	CC	WB 4 h	Top	173	0.719884	2.66531	0	0	0	tags=59%, list=17%, signal=70%
ribonucleoprotein complex	GO:1990904	CC	WB 24 h	Top	173	0.716629	2.67287	0	0	0	tags=58%, list=16%, signal=69%
ribonucleoprotein complex	GO:1990904	CC	HSB 1 h	Top	163	0.649992	2.16152	0	0.0004641	0.002	tags=62%, list=20%, signal=77%
ribonucleoprotein complex	GO:1990904	CC	HSB 4 h	Top	163	0.696294	2.23268	0	0.000101849	0.001	tags=45%, list=15%, signal=53%
ribonucleoprotein complex	GO:1990904	CC	HSB 24 h	Top	172	0.747303	2.39694	0	0	0	tags=64%, list=16%, signal=76%
ribonucleoprotein complex binding	GO:0043021	MF	WB 4 h	Top	22	0.710851	1.81259	0	0.00944214	0.614	tags=45%, list=13%, signal=52%
ribonucleoprotein complex binding	GO:0043021	MF	WB 24 h	Top	22	0.628385	1.66284	0.0179533	0.0377609	1	tags=32%, list=11%, signal=36%
ribonucleoprotein complex binding	GO:0043021	MF	HSB 4 h	Top	21	0.799989	1.85469	0	0.00904815	0.491	tags=57%, list=13%, signal=65%
ribonucleoprotein complex binding	GO:0043021	MF	HSB 24 h	Top	22	0.784826	1.89085	0	0.000452519	0.05	tags=59%, list=11%, signal=66%
ribonucleoprotein complex biogenesis	GO:0022613	BP	WB 1 h	Top	126	0.696746	2.41914	0	0	0	tags=44%, list=12%, signal=50%
ribonucleoprotein complex biogenesis	GO:0022613	BP	WB 4 h	Top	126	0.805527	2.8303	0	0	0	tags=70%, list=14%, signal=80%
ribonucleoprotein complex biogenesis	GO:0022613	BP	WB 24 h	Top	126	0.70492	2.56237	0	0	0	tags=67%, list=21%, signal=84%
ribonucleoprotein complex biogenesis	GO:0022613	BP	HSB 1 h	Top	123	0.640522	2.02747	0	0.0101965	0.104	tags=61%, list=21%, signal=76%
ribonucleoprotein complex biogenesis	GO:0022613	BP	HSB 4 h	Top	123	0.812343	2.54071	0	0	0	tags=59%, list=10%, signal=64%
ribonucleoprotein complex biogenesis	GO:0022613	BP	HSB 24 h	Top	125	0.810445	2.55594	0	0	0	tags=74%, list=14%, signal=85%
ribonucleoside bisphosphate metabolic process	GO:0033875	BP	HSB 24 h	Top	30	0.637606	1.60702	0.00439883	0.0278968	1	tags=50%, list=21%, signal=63%
ribonucleoside diphosphate catabolic process	GO:0009191	BP	HSB 24 h	Top	32	0.665768	1.73099	0.00280899	0.00708697	0.801	tags=78%, list=29%, signal=109%
ribonucleoside monophosphate biosynthetic process	GO:0009156	BP	HSB 4 h	Top	34	0.677307	1.73884	0	0.0300864	0.961	tags=44%, list=16%, signal=52%
ribonucleoside triphosphate biosynthetic process	GO:0009201	BP	WB 1 h	Top	30	0.660028	1.83078	0.00521739	0.0169298	0.817	tags=43%, list=18%, signal=52%
ribonucleoside triphosphate biosynthetic process	GO:0009201	BP	WB 24 h	Top	29	0.642432	1.77142	0	0.015446	0.9	tags=45%, list=19%, signal=55%
ribonucleoside triphosphate biosynthetic process	GO:0009201	BP	HSB 24 h	Top	29	0.786444	1.99142	0	4.9388e-05	0.004	tags=83%, list=19%, signal=102%
ribonucleoside triphosphate metabolic process	GO:0009199	BP	HSB 24 h	Top	71	0.605628	1.78106	0	0.00367688	0.479	tags=61%, list=21%, signal=77%
ribonucleotide biosynthetic process	GO:0009260	BP	HSB 24 h	Top	105	0.521135	1.59574	0.00235018	0.0316048	1	tags=47%, list=21%, signal=58%
ribonucleotide catabolic process	GO:0009261	BP	HSB 24 h	Top	34	0.660044	1.73101	0.00283688	0.00711688	0.8	tags=74%, list=29%, signal=103%
ribonucleotide metabolic process	GO:0009259	BP	HSB 24 h	Top	159	0.5491	1.75907	0	0.00482397	0.619	tags=48%, list=21%, signal=60%
ribose phosphate biosynthetic process	GO:0046390	BP	HSB 24 h	Top	106	0.524483	1.62149	0	0.0243372	1	tags=47%, list=21%, signal=59%
ribose phosphate metabolic process	GO:0019693	BP	HSB 24 h	Top	161	0.551022	1.76114	0	0.00469537	0.609	tags=48%, list=21%, signal=60%
ribosomal large subunit biogenesis	GO:0042273	BP	WB 1 h	Top	19	0.720527	1.77123	0.00181159	0.0271066	0.966	tags=53%, list=11%, signal=59%
ribosomal large subunit biogenesis	GO:0042273	BP	WB 4 h	Top	19	0.785113	1.99115	0	0.000745611	0.049	tags=63%, list=12%, signal=72%
ribosomal large subunit biogenesis	GO:0042273	BP	WB 24 h	Top	19	0.730081	1.86027	0	0.00578458	0.51	tags=79%, list=22%, signal=101%
ribosomal large subunit biogenesis	GO:0042273	BP	HSB 4 h	Top	18	0.863386	1.95272	0	0.00250416	0.12	tags=56%, list=5%, signal=59%
ribosomal large subunit biogenesis	GO:0042273	BP	HSB 24 h	Top	18	0.837456	1.94815	0	0.000129693	0.011	tags=61%, list=3%, signal=63%
ribosomal small subunit biogenesis	GO:0042274	BP	WB 1 h	Top	18	0.795981	1.95473	0	0.00401802	0.254	tags=50%, list=10%, signal=56%
ribosomal small subunit biogenesis	GO:0042274	BP	WB 4 h	Top	18	0.842531	2.05992	0	0.000110344	0.006	tags=89%, list=15%, signal=104%
ribosomal small subunit biogenesis	GO:0042274	BP	WB 24 h	Top	18	0.722734	1.79159	0.00386847	0.0128221	0.831	tags=78%, list=24%, signal=102%
ribosomal small subunit biogenesis	GO:0042274	BP	HSB 4 h	Top	16	0.88229	1.9465	0	0.00291135	0.14	tags=69%, list=9%, signal=76%
ribosomal small subunit biogenesis	GO:0042274	BP	HSB 24 h	Top	18	0.820705	1.90434	0	0.000371899	0.039	tags=78%, list=14%, signal=90%
ribosomal subunit	GO:0044391	CC	WB 1 h	Top	59	0.799267	2.46703	0	0	0	tags=64%, list=11%, signal=72%
ribosomal subunit	GO:0044391	CC	WB 4 h	Top	59	0.697477	2.1857	0	0	0	tags=59%, list=20%, signal=74%
ribosomal subunit	GO:0044391	CC	WB 24 h	Top	59	0.803585	2.56919	0	0	0	tags=81%, list=15%, signal=96%
ribosomal subunit	GO:0044391	CC	HSB 1 h	Top	49	0.745044	2.08875	0	0.00392691	0.024	tags=82%, list=20%, signal=102%
ribosomal subunit	GO:0044391	CC	HSB 24 h	Top	58	0.747444	2.10136	0	0	0	tags=93%, list=24%, signal=122%
ribosome	GO:0005840	CC	WB 1 h	Top	169	0.784085	2.83977	0	0	0	tags=56%, list=11%, signal=63%
ribosome	GO:0005840	CC	WB 4 h	Top	169	0.70128	2.55879	0	0	0	tags=57%, list=18%, signal=69%
ribosome	GO:0005840	CC	WB 24 h	Top	169	0.77018	2.87824	0	0	0	tags=75%, list=18%, signal=91%
ribosome	GO:0005840	CC	HSB 1 h	Top	154	0.702935	2.32297	0	0	0	tags=73%, list=21%, signal=93%
ribosome	GO:0005840	CC	HSB 4 h	Top	152	0.661194	2.08956	0	0.000236066	0.005	tags=55%, list=22%, signal=70%
ribosome	GO:0005840	CC	HSB 24 h	Top	168	0.761452	2.44046	0	0	0	tags=79%, list=19%, signal=97%
ribosome assembly	GO:0042255	BP	WB 1 h	Top	18	0.76571	1.93043	0	0.00548648	0.349	tags=61%, list=10%, signal=68%
ribosome assembly	GO:0042255	BP	WB 4 h	Top	18	0.781861	1.89538	0	0.00308526	0.237	tags=67%, list=13%, signal=77%
ribosome assembly	GO:0042255	BP	WB 24 h	Top	18	0.739077	1.86334	0	0.00573283	0.489	tags=67%, list=15%, signal=79%
ribosome assembly	GO:0042255	BP	HSB 4 h	Top	15	0.851232	1.87783	0	0.00674279	0.389	tags=33%, list=2%, signal=34%
ribosome assembly	GO:0042255	BP	HSB 24 h	Top	18	0.79842	1.84373	0	0.00124757	0.155	tags=89%, list=19%, signal=109%
ribosome biogenesis	GO:0042254	BP	WB 1 h	Top	90	0.713885	2.34705	0	0	0	tags=46%, list=12%, signal=52%
ribosome biogenesis	GO:0042254	BP	WB 4 h	Top	90	0.814089	2.73741	0	0	0	tags=72%, list=14%, signal=83%
ribosome biogenesis	GO:0042254	BP	WB 24 h	Top	90	0.719449	2.44478	0	0	0	tags=69%, list=20%, signal=86%
ribosome biogenesis	GO:0042254	BP	HSB 1 h	Top	87	0.664955	2.02965	0	0.0103893	0.097	tags=60%, list=20%, signal=75%
ribosome biogenesis	GO:0042254	BP	HSB 4 h	Top	87	0.849026	2.5397	0	0	0	tags=62%, list=8%, signal=67%
ribosome biogenesis	GO:0042254	BP	HSB 24 h	Top	89	0.828011	2.515	0	0	0	tags=71%, list=10%, signal=78%
RNA catabolic process	GO:0006401	BP	HSB 24 h	Top	71	0.564781	1.68042	0.00125786	0.013156	0.966	tags=24%, list=8%, signal=26%
RNA export from nucleus	GO:0006405	BP	WB 4 h	Top	17	0.681049	1.67548	0.00376648	0.0381243	0.993	tags=88%, list=31%, signal=128%
RNA export from nucleus	GO:0006405	BP	WB 24 h	Top	17	0.695703	1.7312	0.00757576	0.0209474	0.977	tags=47%, list=15%, signal=55%
RNA export from nucleus	GO:0006405	BP	HSB 24 h	Top	17	0.79098	1.80794	0	0.00227488	0.311	tags=47%, list=8%, signal=51%
RNA localization	GO:0006403	BP	WB 1 h	Top	24	0.657009	1.70445	0.0108696	0.0440348	0.998	tags=33%, list=13%, signal=38%
RNA localization	GO:0006403	BP	WB 4 h	Top	24	0.620091	1.64496	0.0125	0.0482972	1	tags=67%, list=31%, signal=97%
RNA localization	GO:0006403	BP	WB 24 h	Top	24	0.649585	1.74715	0.00389864	0.0186746	0.952	tags=38%, list=15%, signal=44%
RNA localization	GO:0006403	BP	HSB 4 h	Top	23	0.707171	1.69647	0.00511945	0.0426786	0.996	tags=52%, list=16%, signal=62%
RNA localization	GO:0006403	BP	HSB 24 h	Top	24	0.747529	1.84521	0	0.00121987	0.151	tags=50%, list=13%, signal=58%
RNA methylation	GO:0001510	BP	WB 4 h	Top	32	0.736452	2.07735	0	7.4945e-05	0.004	tags=63%, list=15%, signal=73%
RNA methylation	GO:0001510	BP	WB 24 h	Top	32	0.613514	1.77858	0.00192308	0.0148959	0.88	tags=56%, list=22%, signal=72%
RNA methylation	GO:0001510	BP	HSB 4 h	Top	31	0.758878	1.93439	0.00170358	0.00322471	0.17	tags=71%, list=17%, signal=85%
RNA methylation	GO:0001510	BP	HSB 24 h	Top	32	0.766702	2.02328	0	1.34943e-05	0.001	tags=63%, list=14%, signal=73%
RNA methyltransferase activity	GO:0008173	MF	WB 4 h	Top	24	0.756688	1.96817	0	0.00105122	0.076	tags=71%, list=15%, signal=83%
RNA methyltransferase activity	GO:0008173	MF	HSB 4 h	Top	23	0.795142	1.91145	0	0.00443757	0.248	tags=78%, list=15%, signal=92%
RNA methyltransferase activity	GO:0008173	MF	HSB 24 h	Top	24	0.79132	1.93025	0	0.000228223	0.021	tags=75%, list=14%, signal=87%
RNA modification	GO:0009451	BP	WB 4 h	Top	81	0.659066	2.19959	0	0	0	tags=48%, list=15%, signal=56%
RNA modification	GO:0009451	BP	WB 24 h	Top	81	0.521041	1.74353	0.00176056	0.0192073	0.961	tags=51%, list=24%, signal=66%
RNA modification	GO:0009451	BP	HSB 4 h	Top	80	0.7309	2.14481	0	5.99112e-05	0.001	tags=55%, list=16%, signal=65%
RNA modification	GO:0009451	BP	HSB 24 h	Top	81	0.727399	2.16829	0	0	0	tags=49%, list=14%, signal=57%
RNA polymerase activity	GO:0097747	MF	WB 4 h	Top	31	0.765553	2.15267	0	2.13537e-05	0.001	tags=61%, list=15%, signal=72%
RNA polymerase activity	GO:0097747	MF	WB 24 h	Top	31	0.619891	1.733	0.00185185	0.0207102	0.975	tags=58%, list=21%, signal=73%
RNA polymerase activity	GO:0097747	MF	HSB 4 h	Top	31	0.810559	2.0337	0	0.000647066	0.02	tags=74%, list=16%, signal=88%
RNA polymerase activity	GO:0097747	MF	HSB 24 h	Top	31	0.832569	2.1293	0	0	0	tags=65%, list=9%, signal=71%
RNA polymerase complex	GO:0030880	CC	HSB 4 h	Top	44	0.671679	1.77859	0.00167785	0.0213129	0.859	tags=55%, list=16%, signal=65%
RNA polymerase complex	GO:0030880	CC	HSB 24 h	Top	43	0.704762	1.90883	0	0.000350839	0.036	tags=56%, list=17%, signal=67%
RNA polymerase II, holoenzyme	GO:0016591	CC	HSB 24 h	Top	37	0.671721	1.79215	0	0.00300222	0.409	tags=46%, list=13%, signal=53%
RNA processing	GO:0006396	BP	WB 1 h	Top	344	0.496804	1.93968	0	0.00507522	0.325	tags=34%, list=19%, signal=41%
RNA processing	GO:0006396	BP	WB 4 h	Top	346	0.649972	2.55845	0	0	0	tags=43%, list=15%, signal=50%
RNA processing	GO:0006396	BP	WB 24 h	Top	345	0.50782	2.05867	0	0.000268364	0.018	tags=40%, list=21%, signal=50%
RNA processing	GO:0006396	BP	HSB 4 h	Top	345	0.66974	2.30691	0	0	0	tags=46%, list=15%, signal=53%
RNA processing	GO:0006396	BP	HSB 24 h	Top	344	0.695791	2.35907	0	0	0	tags=42%, list=12%, signal=47%
RNA splicing	GO:0008380	BP	WB 1 h	Top	116	0.608298	2.11273	0	0.000314321	0.015	tags=47%, list=19%, signal=58%
RNA splicing	GO:0008380	BP	WB 4 h	Top	116	0.669084	2.32492	0	0	0	tags=41%, list=11%, signal=45%
RNA splicing	GO:0008380	BP	WB 24 h	Top	117	0.612629	2.16518	0	4.75842e-05	0.002	tags=40%, list=15%, signal=47%
RNA splicing	GO:0008380	BP	HSB 4 h	Top	117	0.619395	1.89359	0	0.00537149	0.311	tags=58%, list=21%, signal=73%
RNA splicing	GO:0008380	BP	HSB 24 h	Top	116	0.684694	2.11317	0	0	0	tags=44%, list=12%, signal=49%
RNA splicing, via transesterification reactions	GO:0000375	BP	WB 1 h	Top	83	0.664624	2.16363	0	5.31835e-05	0.002	tags=57%, list=19%, signal=69%
RNA splicing, via transesterification reactions	GO:0000375	BP	WB 4 h	Top	83	0.72609	2.43608	0	0	0	tags=45%, list=9%, signal=49%
RNA splicing, via transesterification reactions	GO:0000375	BP	WB 24 h	Top	83	0.637887	2.18431	0	2.94909e-05	0.001	tags=46%, list=15%, signal=54%
RNA splicing, via transesterification reactions	GO:0000375	BP	HSB 4 h	Top	83	0.656475	1.93467	0	0.00328442	0.17	tags=55%, list=15%, signal=65%
RNA splicing, via transesterification reactions	GO:0000375	BP	HSB 24 h	Top	82	0.730529	2.17893	0	0	0	tags=52%, list=12%, signal=59%
RNA splicing, via transesterification reactions with bulged adenosine as nucleophile	GO:0000377	BP	WB 1 h	Top	83	0.664624	2.12105	0	0.000278561	0.013	tags=57%, list=19%, signal=69%
RNA splicing, via transesterification reactions with bulged adenosine as nucleophile	GO:0000377	BP	WB 4 h	Top	83	0.72609	2.42931	0	0	0	tags=45%, list=9%, signal=49%
RNA splicing, via transesterification reactions with bulged adenosine as nucleophile	GO:0000377	BP	WB 24 h	Top	83	0.637887	2.16103	0	4.43398e-05	0.002	tags=46%, list=15%, signal=54%
RNA splicing, via transesterification reactions with bulged adenosine as nucleophile	GO:0000377	BP	HSB 4 h	Top	83	0.656475	1.92814	0	0.00354929	0.193	tags=55%, list=15%, signal=65%
RNA splicing, via transesterification reactions with bulged adenosine as nucleophile	GO:0000377	BP	HSB 24 h	Top	82	0.730529	2.18475	0	0	0	tags=52%, list=12%, signal=59%
RNA transport	GO:0050658	BP	WB 1 h	Top	24	0.657009	1.71938	0.0052356	0.0392889	0.997	tags=33%, list=13%, signal=38%
RNA transport	GO:0050658	BP	WB 4 h	Top	24	0.620091	1.64186	0.0129151	0.0492633	1	tags=67%, list=31%, signal=97%
RNA transport	GO:0050658	BP	WB 24 h	Top	24	0.649585	1.76854	0.00564972	0.0157689	0.909	tags=38%, list=15%, signal=44%
RNA transport	GO:0050658	BP	HSB 24 h	Top	24	0.747529	1.84292	0	0.00125043	0.157	tags=50%, list=13%, signal=58%
rRNA binding	GO:0019843	MF	WB 1 h	Top	19	0.790743	1.95052	0	0.00420084	0.271	tags=58%, list=10%, signal=64%
rRNA binding	GO:0019843	MF	WB 4 h	Top	19	0.793201	1.97474	0	0.000862041	0.062	tags=63%, list=16%, signal=75%
rRNA binding	GO:0019843	MF	WB 24 h	Top	19	0.768192	1.95034	0	0.00187073	0.148	tags=68%, list=15%, signal=81%
rRNA binding	GO:0019843	MF	HSB 24 h	Top	18	0.773707	1.80956	0	0.0022244	0.3	tags=83%, list=19%, signal=102%
rRNA metabolic process	GO:0016072	BP	WB 1 h	Top	56	0.659254	2.01983	0	0.00145558	0.089	tags=43%, list=12%, signal=49%
rRNA metabolic process	GO:0016072	BP	WB 4 h	Top	56	0.823573	2.54136	0	0	0	tags=63%, list=7%, signal=67%
rRNA metabolic process	GO:0016072	BP	WB 24 h	Top	56	0.677355	2.17807	0	2.78525e-05	0.001	tags=55%, list=14%, signal=64%
rRNA metabolic process	GO:0016072	BP	HSB 4 h	Top	56	0.843692	2.38163	0	0	0	tags=63%, list=8%, signal=68%
rRNA metabolic process	GO:0016072	BP	HSB 24 h	Top	55	0.867811	2.46807	0	0	0	tags=64%, list=3%, signal=65%
rRNA processing	GO:0006364	BP	WB 1 h	Top	50	0.729993	2.20376	0	3.29433e-05	0.001	tags=48%, list=12%, signal=55%
rRNA processing	GO:0006364	BP	WB 4 h	Top	50	0.848764	2.64206	0	0	0	tags=70%, list=7%, signal=75%
rRNA processing	GO:0006364	BP	WB 24 h	Top	50	0.753518	2.31232	0	0	0	tags=58%, list=12%, signal=66%
rRNA processing	GO:0006364	BP	HSB 4 h	Top	50	0.858085	2.33628	0	0	0	tags=70%, list=8%, signal=76%
rRNA processing	GO:0006364	BP	HSB 24 h	Top	49	0.88194	2.4607	0	0	0	tags=73%, list=4%, signal=77%
S-adenosylmethionine-dependent methyltransferase activity	GO:0008757	MF	HSB 4 h	Top	50	0.609474	1.67259	0.00334448	0.0491542	0.998	tags=44%, list=14%, signal=51%
sarcomere	GO:0030017	CC	WB 1 h	Top	31	0.632534	1.71865	0.0103986	0.0389673	0.997	tags=35%, list=11%, signal=40%
sarcomere	GO:0030017	CC	WB 4 h	Top	31	0.592989	1.68842	0.0161871	0.0343708	0.991	tags=48%, list=23%, signal=63%
secretory granule	GO:0030141	CC	WB 24 h	Top	22	0.631869	1.63528	0.0188324	0.046902	1	tags=59%, list=24%, signal=78%
secretory granule	GO:0030141	CC	HSB 24 h	Top	22	0.655484	1.59418	0.0151057	0.0321087	1	tags=32%, list=16%, signal=38%
semaphorin receptor activity	GO:0017154	MF	WB 4 h	Bottom	22	-0.7727	-2.07453	0	0.00148923	0.007	tags=77%, list=16%, signal=92%
semaphorin receptor activity	GO:0017154	MF	HSB 4 h	Bottom	22	-0.79737	-1.99187	0	0.0377512	0.109	tags=77%, list=18%, signal=94%
semaphorin receptor activity	GO:0017154	MF	HSB 24 h	Bottom	22	-0.731289	-2.00287	0	0.00474103	0.054	tags=64%, list=12%, signal=72%
semaphorin-plexin signaling pathway	GO:0071526	BP	WB 4 h	Bottom	24	-0.741239	-2.02135	0	0.00391887	0.031	tags=71%, list=16%, signal=84%
semaphorin-plexin signaling pathway	GO:0071526	BP	HSB 24 h	Bottom	24	-0.629097	-1.78056	0.00308642	0.0423104	0.733	tags=58%, list=12%, signal=66%
serine-type endopeptidase inhibitor activity	GO:0004867	MF	WB 24 h	Top	38	0.622139	1.82255	0.00178891	0.00932666	0.709	tags=26%, list=14%, signal=30%
side of membrane	GO:0098552	CC	WB 1 h	Top	27	0.676558	1.78355	0.00367647	0.0242426	0.939	tags=37%, list=11%, signal=41%
side of membrane	GO:0098552	CC	WB 24 h	Top	27	0.652748	1.76741	0.00190476	0.0156996	0.911	tags=30%, list=8%, signal=32%
signaling receptor activator activity	GO:0030546	MF	HSB 24 h	Top	194	0.479354	1.5528	0	0.0463951	1	tags=23%, list=11%, signal=25%
signaling receptor regulator activity	GO:0030545	MF	HSB 24 h	Top	196	0.478461	1.5658	0	0.0422157	1	tags=22%, list=11%, signal=25%
small GTPase mediated signal transduction	GO:0007264	BP	HSB 24 h	Bottom	248	-0.419523	-1.766	0	0.0467647	0.786	tags=25%, list=10%, signal=28%
small molecule biosynthetic process	GO:0044283	BP	WB 4 h	Top	129	0.476048	1.71077	0	0.0278685	0.974	tags=29%, list=15%, signal=33%
small molecule biosynthetic process	GO:0044283	BP	HSB 24 h	Top	129	0.594554	1.84901	0	0.00108704	0.135	tags=39%, list=18%, signal=47%
small nuclear ribonucleoprotein complex	GO:0030532	CC	WB 1 h	Top	23	0.795242	2.01494	0	0.00158729	0.098	tags=74%, list=16%, signal=88%
small nuclear ribonucleoprotein complex	GO:0030532	CC	WB 4 h	Top	23	0.811528	2.1156	0	3.91035e-05	0.002	tags=61%, list=9%, signal=67%
small nuclear ribonucleoprotein complex	GO:0030532	CC	WB 24 h	Top	23	0.793348	2.11346	0	5.38343e-05	0.003	tags=65%, list=11%, signal=73%
small nuclear ribonucleoprotein complex	GO:0030532	CC	HSB 4 h	Top	23	0.782492	1.85668	0	0.00895305	0.48	tags=91%, list=21%, signal=115%
small nuclear ribonucleoprotein complex	GO:0030532	CC	HSB 24 h	Top	23	0.861052	2.08572	0	0	0	tags=70%, list=7%, signal=75%
small ribosomal subunit	GO:0015935	CC	WB 1 h	Top	31	0.78537	2.16146	0	5.17461e-05	0.002	tags=65%, list=12%, signal=73%
small ribosomal subunit	GO:0015935	CC	WB 4 h	Top	31	0.731735	2.02637	0	0.000259724	0.016	tags=65%, list=18%, signal=79%
small ribosomal subunit	GO:0015935	CC	WB 24 h	Top	31	0.802354	2.26127	0	0	0	tags=84%, list=15%, signal=98%
small ribosomal subunit	GO:0015935	CC	HSB 24 h	Top	30	0.764918	1.96115	0	0.000108517	0.009	tags=80%, list=18%, signal=98%
Sm-like protein family complex	GO:0120114	CC	WB 1 h	Top	28	0.753399	2.04207	0	0.00110101	0.064	tags=71%, list=20%, signal=89%
Sm-like protein family complex	GO:0120114	CC	WB 4 h	Top	28	0.766154	2.12488	0	3.98018e-05	0.002	tags=57%, list=11%, signal=64%
Sm-like protein family complex	GO:0120114	CC	WB 24 h	Top	28	0.769474	2.16946	0	2.63866e-05	0.001	tags=71%, list=17%, signal=86%
Sm-like protein family complex	GO:0120114	CC	HSB 4 h	Top	28	0.773809	1.88292	0	0.00630495	0.36	tags=89%, list=21%, signal=112%
Sm-like protein family complex	GO:0120114	CC	HSB 24 h	Top	28	0.832501	2.1015	0	0	0	tags=68%, list=7%, signal=73%
spliceosomal complex	GO:0005681	CC	WB 1 h	Top	34	0.744865	2.07077	0	0.000605146	0.031	tags=62%, list=15%, signal=73%
spliceosomal complex	GO:0005681	CC	WB 4 h	Top	34	0.757193	2.15328	0	2.17724e-05	0.001	tags=53%, list=8%, signal=57%
spliceosomal complex	GO:0005681	CC	WB 24 h	Top	34	0.737331	2.1128	0	5.2873e-05	0.003	tags=65%, list=15%, signal=76%
spliceosomal complex	GO:0005681	CC	HSB 4 h	Top	34	0.730324	1.85278	0.00346021	0.00925634	0.504	tags=79%, list=20%, signal=99%
spliceosomal complex	GO:0005681	CC	HSB 24 h	Top	34	0.785532	2.10976	0	0	0	tags=59%, list=7%, signal=63%
spliceosomal snRNP complex	GO:0097525	CC	WB 1 h	Top	23	0.795242	2.08923	0	0.000442532	0.021	tags=74%, list=16%, signal=88%
spliceosomal snRNP complex	GO:0097525	CC	WB 4 h	Top	23	0.811528	2.13206	0	4.05255e-05	0.002	tags=61%, list=9%, signal=67%
spliceosomal snRNP complex	GO:0097525	CC	WB 24 h	Top	23	0.793348	2.0615	0	0.000272557	0.018	tags=65%, list=11%, signal=73%
spliceosomal snRNP complex	GO:0097525	CC	HSB 4 h	Top	23	0.782492	1.83177	0.00351494	0.0117497	0.624	tags=91%, list=21%, signal=115%
spliceosomal snRNP complex	GO:0097525	CC	HSB 24 h	Top	23	0.861052	2.09955	0	0	0	tags=70%, list=7%, signal=75%
spliceosomal tri-snRNP complex	GO:0097526	CC	WB 1 h	Top	15	0.795626	1.83683	0.00402414	0.0159153	0.785	tags=87%, list=18%, signal=106%
spliceosomal tri-snRNP complex	GO:0097526	CC	WB 4 h	Top	15	0.842772	1.98249	0	0.000809906	0.056	tags=67%, list=8%, signal=72%
spliceosomal tri-snRNP complex	GO:0097526	CC	WB 24 h	Top	15	0.810738	1.9413	0	0.0022207	0.179	tags=80%, list=14%, signal=93%
spliceosomal tri-snRNP complex	GO:0097526	CC	HSB 4 h	Top	15	0.794301	1.69361	0.00187266	0.0434943	0.997	tags=100%, list=21%, signal=126%
spliceosomal tri-snRNP complex	GO:0097526	CC	HSB 24 h	Top	15	0.915114	2.04019	0	0	0	tags=87%, list=7%, signal=93%
SRP-dependent cotranslational protein targeting to membrane	GO:0006614	BP	WB 1 h	Top	15	0.776618	1.80428	0.00376648	0.0208794	0.89	tags=40%, list=5%, signal=42%
SRP-dependent cotranslational protein targeting to membrane	GO:0006614	BP	WB 24 h	Top	15	0.865825	2.10063	0	0.000120308	0.007	tags=40%, list=4%, signal=41%
SRP-dependent cotranslational protein targeting to membrane	GO:0006614	BP	HSB 24 h	Top	15	0.824306	1.82585	0	0.00176603	0.228	tags=87%, list=14%, signal=101%
steroid biosynthetic process	GO:0006694	BP	WB 4 h	Top	29	0.609556	1.68248	0.00350877	0.0363073	0.993	tags=41%, list=19%, signal=51%
steroid biosynthetic process	GO:0006694	BP	HSB 24 h	Top	28	0.643999	1.6326	0.00443787	0.0218223	1	tags=50%, list=21%, signal=63%
steroid metabolic process	GO:0008202	BP	HSB 24 h	Top	41	0.593677	1.59277	0.0055788	0.0324515	1	tags=39%, list=21%, signal=49%
structural constituent of ribosome	GO:0003735	MF	WB 1 h	Top	143	0.803419	2.81438	0	0	0	tags=60%, list=11%, signal=67%
structural constituent of ribosome	GO:0003735	MF	WB 4 h	Top	143	0.708523	2.53735	0	0	0	tags=58%, list=18%, signal=71%
structural constituent of ribosome	GO:0003735	MF	WB 24 h	Top	143	0.775927	2.83276	0	0	0	tags=71%, list=15%, signal=83%
structural constituent of ribosome	GO:0003735	MF	HSB 1 h	Top	129	0.72514	2.34059	0	0	0	tags=76%, list=20%, signal=94%
structural constituent of ribosome	GO:0003735	MF	HSB 4 h	Top	127	0.636516	2.01473	0	0.00102919	0.036	tags=50%, list=22%, signal=63%
structural constituent of ribosome	GO:0003735	MF	HSB 24 h	Top	142	0.760355	2.39882	0	0	0	tags=80%, list=19%, signal=98%
structural molecule activity	GO:0005198	MF	WB 1 h	Top	311	0.648922	2.49146	0	0	0	tags=36%, list=13%, signal=40%
structural molecule activity	GO:0005198	MF	WB 4 h	Top	310	0.525328	2.05175	0	0.000124566	0.007	tags=37%, list=20%, signal=45%
structural molecule activity	GO:0005198	MF	WB 24 h	Top	311	0.602784	2.42083	0	0	0	tags=41%, list=15%, signal=48%
structural molecule activity	GO:0005198	MF	HSB 1 h	Top	295	0.569724	1.992	0	0.015454	0.232	tags=43%, list=17%, signal=51%
structural molecule activity	GO:0005198	MF	HSB 24 h	Top	310	0.606351	2.03878	0	0	0	tags=49%, list=19%, signal=59%
sulfur compound metabolic process	GO:0006790	BP	HSB 24 h	Top	75	0.5307	1.56387	0.0025413	0.0424537	1	tags=43%, list=25%, signal=57%
telomere maintenance	GO:0000723	BP	HSB 24 h	Top	22	0.650336	1.56529	0.0208333	0.0422888	1	tags=9%, list=1%, signal=9%
tetrapyrrole biosynthetic process	GO:0033014	BP	WB 24 h	Top	18	0.707502	1.77607	0.00389864	0.0152098	0.887	tags=28%, list=9%, signal=30%
tetrapyrrole biosynthetic process	GO:0033014	BP	HSB 24 h	Top	18	0.692402	1.61752	0.0153846	0.0251608	1	tags=33%, list=15%, signal=39%
tetrapyrrole metabolic process	GO:0033013	BP	WB 1 h	Top	24	0.673733	1.77489	0.0071048	0.0265561	0.959	tags=29%, list=14%, signal=34%
tetrapyrrole metabolic process	GO:0033013	BP	WB 4 h	Top	24	0.664698	1.74073	0.00746269	0.0209341	0.92	tags=29%, list=7%, signal=31%
tetrapyrrole metabolic process	GO:0033013	BP	WB 24 h	Top	24	0.765297	2.04738	0	0.000313659	0.022	tags=33%, list=9%, signal=36%
tetrapyrrole metabolic process	GO:0033013	BP	HSB 24 h	Top	24	0.710922	1.71415	0.00147493	0.00865236	0.87	tags=38%, list=15%, signal=44%
thioester metabolic process	GO:0035383	BP	HSB 24 h	Top	23	0.707971	1.71702	0.00446429	0.00839913	0.86	tags=57%, list=21%, signal=71%
threonine-type endopeptidase activity	GO:0004298	MF	HSB 24 h	Top	22	0.741244	1.7796	0	0.00369142	0.486	tags=73%, list=17%, signal=88%
threonine-type peptidase activity	GO:0070003	MF	HSB 24 h	Top	27	0.731751	1.82123	0	0.00185052	0.247	tags=63%, list=17%, signal=76%
transcription elongation by RNA polymerase II	GO:0006368	BP	WB 4 h	Top	17	0.698831	1.72293	0.0106762	0.0249583	0.952	tags=41%, list=13%, signal=47%
[truncated: 96 more rows]
